# Supplementary material for: Upper limb intention tremor assessment: opportunities and challenges in wearable technology
Source: J Neuroeng Rehabil. 2024 Jan 13;21:8. doi: 10.1186/s12984-023-01302-9 (PMC10787996; doi:10.1186/s12984-023-01302-9)
Supplement: Supplementary file 4 — Additional file 4. Database of selected studies. This table shows the database of the selected studies. It provides additional information than Additional file 1, such as the type of IMU sensors, and disseminates the data to automatically analyze it. [file 12984_2023_1302_MOESM4_ESM.xlsx]

## Sheet: Sheet1
Symptom	et	pd	hs	other	ataxia	cerebellar disease	ms	Condition	IMU?(Sensor Fusion? Yes/No)	mag	gyr	acc	Which IMU	assessment type	Method	Purpose	technology	in scopus	in pubmed	pub year	author	title
postural tremor			28				24	24 MS 28 HS				x	accelerometer	Motion Capture Sensors - Accelerometers, Gyroscopes and IMUs	Participants use accelerometer on finger while stretching arms	Compare accelerometer parameters between HS and pwMS	MPU6050 - IMU	yes		2021	Adam, Vojtěch (35232458300); Havlík, Jan (24477234000)	Parameterization of the tremor signal from accelerometers in multiple sclerosis
Simple kinetic Task specific tremor		19	22					19 PD 22 HS						Tasks and Tools - Digitized Drawing	Participants alternate tappign two squares as fast as possible and draw archimedes spiral on smartphone	Quantify and characterize dexteiry in PD	-			2017	Aghanavesi, Somayeh; Nyholm, Dag; Senek, Marina; Bergquist, Filip; Memedi, Mevludin	A smartphone-based system to quantify dexterity in Parkinson's disease patients
Postural intention tremor			8				18	18 MS 8 HS						Tasks and Tools - Manipulanda	Participants use manipulandum in postural and following trajectory activitie	Assess MS tremor using manipulandum	Electromechanical tremor scoring device (TSD)	yes		1989	Aisen, Mindy L. (7003389198); La Rocca, Nicholas G. (57195924625)	Quantitative Assessment of Tremor in Multiple Sclerosis Patients: A New Technique
Task specific tremor	17		18					17 ET 18 HS				x	accelerometer	Motion Capture Sensors - Accelerometers, Gyroscopes and IMUs	Participants use sensors while drawing AS	Quantitative assessment of ET tremor and comparison with FTMRS	Acc: Delsys Trigno		yes	2022	Ali, Sheik Mohammed; Arjunan, Sridhar Poosapadi; Peters, James; Perju-Dumbrava, Laura; Ding, Catherine; Eller, Michael; Raghav, Sanjay; Kempster, Peter; Motin, Mohammod Abdul; Radcliffe, P. J.; Kumar, Dinesh Kant	Wearable sensors during drawing tasks to measure the severity of essential tremor
Rest, Postural, Intention tremor		7						7 PD	no		x	x	accelerometer gyroscope	Physiological sensors - MMG	Participants use a force sensor, IMU, and MMG sensor in activities that elicit tremor	Evaluate the use of of wearable sensor system to detect PD symptoms	MMG: Biomechatronics Lab, Imperial College	yes	yes	2017	Angeles, Paolo; Tai, Yen; Pavese, Nicola; Wilson, Samuel; Vaidyanathan, Ravi	Automated assessment of symptom severity changes during deep brain stimulation (DBS) therapy for Parkinson's disease
AT in simple kinetic movements			15		15	x		15 AT 15 HS					eeg emg	Phyisiological sensors - EEG / Phyisiological sensors - EMG	Participants lift the right palm every 6s, 60 times.	ERD/ERS analysis of motor tasks in AT suggesting that the cerebellum is mostly involved in preparing and executing the movement	NeuroScan SynAmps, Neurosoft, Inc			2019	Aoh, Yu and Hsiao, Han-Jun and Lu, Ming-Kuei and Macerollo, Antonella and Huang, Hui-Chun and Hamada, Masashi and Tsai, Chon-Haw and Chen, Jui-Cheng	Event-Related Desynchronization/Synchronization in Spinocerebellar Ataxia Type 3
Rest, Postural, Intention tremor	13	14						13 ET 14 PD				x	accelerometer	Motion Capture Sensors - Accelerometers, Gyroscopes and IMUs	Participants use sensors on upper limb while performing activities that elicit tremor	Develop an adaptive filter based on BMFLC for robotic rehabilitation architecture that reduces tremors	3 DOF Accelerometer Biometrics Ltd.			2016	Atashzar, Seyed Farokh; Shahbazi, Mahya; Samotus, Olivia; Tavakoli, Mahdi; Jog, Mandar S.; Patel, Rajni V.	Characterization of Upper-Limb Pathological Tremors: Application to Design of an Augmented Haptic Rehabilitation System
Postural tremor	8			8				8 ET 8 physiological tremor				x	accelerometer	Motion Capture Sensors - Accelerometers, Gyroscopes and IMUs - Phyisiological sensors - EMG	Participants use EMG and accelerometer during position against gravity	Use HHT to differantiate between ET and physiological tremor	EMG: Natus-Dantec, Accelerometer: TREM0000, Neuroservices, Evry-Lisses			2014	Ayache, S. S.; Al-ani, T.; Lefaucheur, J. -P.	Distinction between essential and physiological tremor using Hilbert-Huang transform
Postural Intention Tremor						x	32	32 MS				x	accelerometer emg	Motion Capture Sensors - Accelerometers, Gyroscopes and IMUs - Phyisiological sensors - EMG	Participants use accelerometer and EMG during a position against gravity and FTN	Correlate accelerometer and EMG measurements and detect tremor in pwMS with and without vibisble tremor	EMG: Natus-Dantec, Accelerometer: TREM0000, Neuroservices, Evry-Lisses			2015	Ayache, Samar S. and Chalah, Moussa A. and Al-Ani, Tarik and Farhat, Wassim H. and Zouari, Hela G. and Créange, Alain and Lefaucheur, Jean-Pascal	Tremor in multiple sclerosis: The intriguing role of the cerebellum
PD symptoms		1						1 PD						Phyisiological sensors - EMG	Participant uses EMG on forearm muscles for 24 hours	Asssess the feasibility of using EMG for PD tremor detection	EMG electrodes and Oxford PMD12	yes	yes	1989	Bacher, M. (57196793981); Scholz, E. (57202705969); Diener, H.C. (36071970300)	24 Hour continuous tremor quantification based on EMG recording
postural tremor		13	12					13 PD 12 HS	no	x	x	x	accelerometer gyroscope magnetometer	Motion Capture Sensors - Accelerometers, Gyroscopes and IMUs	Participants use IMUs on whole body during activities that elicit tremor	Quantify PD motor symptoms	MPU9250 - IMU	yes		2017	Bai, Qifan (57193743226); Shen, Tianyu (57193746382); Xu, Baoteng (57193742117); Yu, Qian (57193564800); Zhang, Huijun (56022806400); Mao, Chengjie (23970983200); Liu, Chunfeng (28767739400); Wang, Shouyan (55660820300)	Quantification of the motor symptoms of Parkinson's disease
Rest, Postural Tremor	16	17	12	7				16 ET 17 PD 12 HS 7 Other				x	accelerometer	Motion Capture Sensors - Accelerometers, Gyroscopes and IMUs	Participants use phone on dorsal side of the hand while performing activities that elicit tremor	Distinguish between HS, PT and ET using accelerometers	iPhone 5S			2017	Barrantes, Sergi; Egea, Antonio J. Sánchez; Rojas, Hernán A. González; Martí, Maria J.; Compta, Yaroslau; Valldeoriola, Francesc; Mezquita, Ester Simo; Tolosa, Eduard; Valls-Solè, Josep	Differential diagnosis between Parkinson's disease and essential tremor using the smartphone's accelerometer
Rest postural simple kinetic tremor	4	4						4 PD 4 ET				x	accelerometer	Motion Capture Sensors - Accelerometers, Gyroscopes and IMUs - Phyisiological sensors - EMG	Participants use EMG and accelerometer during activities that elicit tremor	Predict tremor onset using EMG and accelerometer	EMG: delsys, acc: Coulbourn type V94-41			2013	Basu, Ishita and Graupe, Daniel and Tuninetti, Daniela and Shukla, Pitamber and Slavin, Konstantin V. and Metman, Leo Verhagen and Corcos, Daniel M.	Pathological tremor prediction using surface electromyogram and acceleration: potential use in ‘ON–OFF’ demand driven deep brain stimulator design
														done in tandem no need to add to list					yes	2018	Battista L, Romaniello A.	A novel device for continuous monitoring of tremor and other motor symptoms
PD symptoms		20						20 PD				x	accelerometer	Motion Capture Sensors - Accelerometers, Gyroscopes and IMUs	Participants use watch for 24 during daily life	Evaluate PD-Watch for continuous monitoring of PD symptoms	PD-Watch - Accelerometer	yes	yes	2020	Battista, Luigi; Romaniello, Antonietta	A wearable tool for selective and continuous monitoring of tremor and dyskinesia in Parkinsonian patients
Rest, Postural Tremor								-				x	accelerometer	Motion Capture Sensors - Accelerometers, Gyroscopes and IMUs	Participants use phone around wrist while doing activities that elicit tremor	Use Neural Networks to classify tremors measured by accelerometer	Sony Xperia SP		Yes	2015	Bazgir, Omid; Frounchi, Javad; Habibi, Seyed Amir Hassan; Palma, Lorenzo; Pierleoni, Paola	A neural network system for diagnosis and assessment of tremor in parkinson disease patients
Rest, Postural Tremor		52						52 PD				x	accelerometer	Motion Capture Sensors - Accelerometers, Gyroscopes and IMUs	Participants use phone around wrist while doing activities that elicit tremor	Correlate accelerometer measurements with UPDRS	Sony Xperia SP	yes	yes	2018	Bazgir, Omid; Habibi, Seyed Amir Hassan; Palma, Lorenzo; Pierleoni, Paola; Nafees, Saba	A Classification System for Assessment and Home Monitoring of Tremor in Patients with Parkinson's Disease
Rest, Postural, Intention tremor		3	3					3 PD 3 HS			x		gyroscope	Motion Capture Sensors - Accelerometers, Gyroscopes and IMUs	Participants use sensor on dorsal side of hand and data is streamed to "Parkinson Evaluator" App	Monitor tremors in PD using mobile app	Gyroscope MPU-6050		Yes	2016	Bermeo, A.; Bravo, M.; Huerta, M.; Soto, A.	A system to monitor tremors in patients with Parkinson's disease
Rest, intention tremor		11	11					11 PD 11 HS						Tasks and Tools - Manipulanda	Participants use laser system on fingertop during activities that elicit tremor	Evaluate the use of laser systems to quantify tremor	Laser Matsuhita Electric Works		Yes	1994	Beuter, Anne; De Geoffroy, Anne; Cordo, Paul	The measurement of tremor using simple laser systems
Rest, postural, intention tremor	10	10						10 ET 10 PD	no		x	x	accelerometer gyroscope	Motion Capture Sensors - Accelerometers, Gyroscopes and IMUs	Participants use IMU on index finger while performing activities that elicit tremor	Identify and differentiate tremor in ET and PD	-		Yes	2014	Bhidayasiri, Roongroj; Petchrutchatachart, Sitthi; Pongthornseri, Ronachai; Anan, Chanawat; Dumnin, Songphon; Thanawattano, Chusak	Low-Cost, 3-Dimension, Office-Based Inertial Sensors for Automated Tremor Assessment: Technical Development and Experimental Verification
PD upper limb impairment		25						25 PD				x	accelerometer	Motion Capture Sensors - Accelerometers, Gyroscopes and IMUs - Phyisiological sensors - EMG	Participants use a sensor with an embedded accelerometer and EMG while performing UPDRS-III	Observe sensor correlations to PD symptoms	NIMBLE patch		Yes	2019	Boroojerdi, Babak; Ghaffari, Roozbeh; Mahadevan, Nikhil; Markowitz, Michael; Melton, Katie; Morey, Briana; Otoul, Christian; Patel, Shyamal; Phillips, Jake; Sen-Gupta, Ellora; Stumpp, Oliver; Tatla, Daljit; Terricabras, Dolors; Claes, Kasper; Wright, John A.; Sheth, Nirav	Clinical feasibility of a wearable, conformable sensor patch to monitor motor symptoms in Parkinson's disease
Rest tremor		75	39					75 PD 39 HS					cb eeg	Cerebellar Phyisiological sensors - EEG	cerebellar EEG is measured in participants during rest state	Examine cerebellar activity in PD versus HS. Findings suggest an abnormal and increased theta freq band (4-7Hz) oscillations in PD	-			2022	Bosch, Taylor J.; Groth, Christopher; Singh, Arun	Resting-State Low-Frequency Cerebellar Oscillations Can Be Abnormal in Parkinson’s Disease
MS upper extremity impairment			15			x	112	112 MS 15 HS						Tasks and Tools - Other Task/Tool based tests	Participants tilt the smartphone to make a free-rolling ball stay in the center of the screen	Correlate accelerometer data during game with pwMS reaction time, cerebellar function, and proprioception	Smartphone (Google Pixel XL)			2019	Boukhvalova, Alexandra K. and Fan, Olivia and Weideman, Ann Marie and Harris, Thomas and Kowalczyk, Emily and Pham, Linh and Kosa, Peter and Bielekova, Bibiana	Smartphone Level Test Measures Disability in Several Neurological Domains for Patients With Multiple Sclerosis
Rest, postural, simple kinetic tremor		5						5 PD				x	accelerometer	Motion Capture Sensors - Accelerometers, Gyroscopes and IMUs	Participants use accelerometer during activities that elicit tremor	Analyze finger tremor with and without medication in PD	Acc: MPU-6050		Yes	2017	Bravo, M.; Bermeo, A.; Huerta, M.; Llumiguano, C.; Bermeo, J.; Clotet, R.; Soto, A.	A system for finger tremor quantification in patients with Parkinson's disease
PD and ET upper limb impairment	19	26						26 PD 19 ET						Phyisiological sensors - EMG	Participants use EMG during their daily activities for 24 hours	Long-term EMG automated analysis to differentiate PD from ET	-		Yes	2008	Breit, S.; Spieker, S.; Schulz, J. B.; Gasser, T.	Long-term EMG recordings differentiate between parkinsonian and essential tremor
Postural, Intention Tremor	50							50 ET				x	accelerometer	Motion Capture Sensors - Accelerometers, Gyroscopes and IMUs - Phyisiological sensors - EMG	Participants use acceleormeter and EMG while performin arm extension and FTN	Evaluate if ET symptoms are primarily kinetic or postural	-			2002	Brennan, Kevin C.; Jurewicz, Eva C.; Ford, Blair; Pullman, Seth L.; Louis, Elan D.	Is essential tremor predominantly a kinetic or a postural tremor? A clinical and electrophysiological study
Rest tremor		388						388 PD	no		x	x	accelerometer gyroscope	Motion Capture Sensors - Accelerometers, Gyroscopes and IMUs	Participants use smartwatch during 390 days and perform activities eliciting PD symptoms twice a week	Validate the use of a smartwatch to remotely assess PD symptoms	Verily Study Watch, Verily Life Sciences		Yes	2022	Burq, Maximilien; Rainaldi, Erin; Ho, King Chung; Chen, Chen; Bloem, Bastiaan R.; Evers, Luc J. W.; Helmich, Rick C.; Myers, Lance; Marks, William J.; Kapur, Ritu	Virtual exam for Parkinson’s disease enables frequent and reliable remote measurements of motor function
Rest, Postural Tremor		34	14					34 PD 14 HS	yes		x	x	accelerometer gyroscope	Motion Capture Sensors - Accelerometers, Gyroscopes and IMUs	Participants use an IMU on their wrist while performing activities that elicit tremor	Correlation of IMU readings with UPDRS	MPU6050 InvenSense Inc.	Yes	Yes	2018	Cai, Guoen; Lin, Zhirong; Dai, Houde; Xia, Xuke; Xiong, Yongsheng; Horng, Shi-Jinn; Lueth, Tim C.	Quantitative assessment of parkinsonian tremor based on a linear acceleration extraction algorithm
Rest, postural tremor	35	60	26	147				60 PD 35 ET 26 HS 147 other				x	accelerometer	Motion Capture Sensors - Accelerometers, Gyroscopes and IMUs	Participants use tremometer while performing activities that elicit tremor	Evaluate Tremometer to detect tremors	Tremometer with accelerometer: ADXL-210		Yes	2004	Caligiuri, Mp; Tripp, Rm	A portable hand-held device for quantifying and standardizing tremor assessment
MS UL function			12			x	21	21 MS 12 HS	yes Kalman	x	x	x	accelerometer gyroscope magnetometer	Motion Capture Sensors - Accelerometers, Gyroscopes and IMUs	Participants use IMU on wrist while performing ARAT	Correlate ARAT with IMU readings	IMU MTX, Xsens	yes	yes	2014	Carpinella, Ilaria (16174260800); Cattaneo, Davide (7003782543); Ferrarin, Maurizio (6604078293)	Quantitative assessment of upper limb motor function in Multiple Sclerosis using an instrumented Action Research Arm Test
Intention tremor			13			x	20	20 MS 13 HS			x		gyroscope	Motion Capture Sensors - Accelerometers, Gyroscopes and IMUs	Participants perform the FTN test with an IMU on the dorsum of the hand	Differentiate MS intention tremor from HS	IMU MTX, Xsens		Yes	2015	Carpinella, Ilaria and Cattaneo, Davide and Ferrarin, Maurizio	Hilbert–Huang transform based instrumental assessment of intention tremor in multiple sclerosis
Rest, Postural Tremor	1	2						2 PD 1 ET						Motion Capture Sensors - Camera based	Participants sit in front of Kinect and vibrometer while doing activities that elicit tremor	Assess the feasibility of using a Kinect and a vibrometer to measure tremor	Kinect and Laser Doppler Vibrometer PDV 100	yes		2017	Casacanditella, L. (56241654100); Cosoli, G. (56786271100); Ceravolo, M.G. (6701635825); Tomasini, E.P. (7005647173)	Non-contact measurement of tremor for the characterisation of Parkinsonian individuals: Comparison between Kinect and Laser Doppler vibrometer
Rest, postural, simple kinetic tremor		38						38 PD	yes ekf	x	x	x	accelerometer gyroscope magnetometer	Motion Capture Sensors - Accelerometers, Gyroscopes and IMUs	Participants use 3 IMUs along upper limb while performing activities that elicit tremor	Investigate coupled degrees of freedom movements in PD	IMU: IG-500A SBG Systems		Yes	2018	Chan, Ping Yi; Ripin, Zaidi Mohd; Halim, Sanihah Abdul; Tharakan, John; Muzaimi, Mustapha; Ng, Kwang Sheng; Kamarudin, Muhammad Imran; Eow, Gaik Bee; Hor, Jyh Yung; Tan, Kenny; Cheah, Chun Fai; Soong, Nelson; Then, Linda; Yahya, Ahmad Shukri	An In–Laboratory Validity and Reliability Tested System for Quantifying Hand–Arm Tremor in Motions
PD motor symptoms		17						17 PD	no (unknown)		x	x	accelerometer gyroscope	Motion Capture Sensors - Accelerometers, Gyroscopes and IMUs	Participants perform UPDRS-III while using IMU on wrist	Estimate PD symptoms using deep learning	Shimmer 3 - IMU	yes		2022	Channa, Asma (57208174791); Ruggeri, Giuseppe (7005708769); Mammone, Nadia (55915193500); Ifrim, Rares-Cristian (57221776506); Iera, Antonio (7007176996); Popescu, Nirvana (9240753400)	Parkinson's Disease Severity Estimation using Deep Learning and Cloud Technology
Rest postural intention tremor		20	20					20 PD 20 HS	no		x	x	accelerometer gyroscope	Motion Capture Sensors - Accelerometers, Gyroscopes and IMUs	Participants use sensors during activities that elicit tremor	Objective assessment of tremor and bradykinesia and correlation to UPDRS	IMU: Pmod NAV module		Yes	2021	Channa, Asma; Ifrim, Rares-Cristian; Popescu, Decebal; Popescu, Nirvana	A-WEAR Bracelet for Detection of Hand Tremor and Bradykinesia in Parkinson’s Patients
Postural Tremor	10							10 ET					electromagnetic transmitter	Motion Capture Sensors - Electromagnetic Tracking and Force Transducters	Motion capture in 16 different upper-limb postures using electromagnetic sensors and sEMG	Create a computational model of UL tremor propagation in ET	trakSTAR by Ascension Technologies, Shelburne, VT			2017	Charles, Steven K. and Geiger, Daniel W. and Davidson, Andrew D. and Pigg, Adam C. and Curtis, C. Paul and Allen, Brendon C.	Toward quantitative characterization of essential tremor for future tremor suppression
Postural Tremor	4							4 ET					leap motion	Motion Capture Sensors - Camera based	Participants sit on a chair with one arm stretched such that fingers are 12-16 cm above the device	Quantify tremors using measured amplitude and frequency of finger movement	Leap Motion Device		Yes	2016	Chen, Kai-Hsiang and Lin, Po-Chieh and Chen, Yu-Jung and Yang, Bing-Shiang and Lin, Chin-Hsien	Development of method for quantifying essential tremor using a small optical device
Rest Tremor	36							36 ET				x	accelerometer	Motion Capture Sensors - Accelerometers, Gyroscopes and IMUs	Participants use accelerometer on dorsal face of hand during rest tremor activities	Examine tremor amplitude in ET	Endevco 7625-10			1987	Cleeves, L. and Findley, L. J.	Variability in amplitude of untreated essential tremor.
Rest tremor	5							5 ET				x	accelerometer	Motion Capture Sensors - Accelerometers, Gyroscopes and IMUs - Phyisiological sensors - EMG	Participants used EMG and accelerometer during activities that elicit tremor	Determine prevalence of rest tremor in ET	-			2003	Cohen, Oren and Pullman, Seth and Jurewicz, Eva and Watner, Dryden and Louis, Elan D.	Rest Tremor in Patients With Essential Tremor: Prevalence, Clinical Correlates, and Electrophysiologic Characteristics
PD symptoms		8	8					8 PD 8 HS				x	accelerometer	Motion Capture Sensors - Accelerometers, Gyroscopes and IMUs - Phyisiological sensors - EMG	Participants use smarwatch and emg during ADLs in an apartment-like environment	Evaluate machine learning algorithms to track tremor and dyskinesia in PD	EMG and Acc: Delsys Inc.		Yes	2014	Cole, Bryan T.; Roy, Serge H.; De Luca, Carlo J.; Nawab, S. Hamid	Dynamical Learning and Tracking of Tremor and Dyskinesia From Wearable Sensors
Rest tremor		12						12 PD	no		x	x	accelerometer gyroscope	Motion Capture Sensors - Accelerometers, Gyroscopes and IMUs	Participants use smartwatch at rest	Quantify PD tremors with smartwatches	Android Wear	yes		2016	Contreras, R. (57192647237); Huerta, M. (8845369100); Sagbay, G. (56904207300); Llumiguano, C. (6507179046); Bravo, M. (57192645344); Bermeo, A. (57192646684); Clotet, R. (39861065400); Soto, A. (57061914800)	Tremors quantification in Parkinson patients using smartwatches
																		yes - not retrieved		2018	Contreras, Sergio (57205561598); Salazar, Isail (57205555390); Martinez, Fabio (41862087600)	Parkinsonian hand tremor characterization from magnified video sequences
MS upper extremity impairment, Intention			22			x	71	MS (71) - HS (22)						Tasks and Tools - Digitized Drawing	Participants draw six different shapes in an app	Reliably predict 9HPT times with DaS test	Floodlight App			2020	Creagh, A. P. and Simillion, C. and Scotland, A. and Lipsmeier, F. and Bernasconi, C. and Belachew, S. and Beek, J. van and Baker, M. and Gossens, C. and Lindemann, M. and Vos, M. De	Smartphone-based remote assessment of upper extremity function for multiple sclerosis using the Draw a Shape Test
Rest, Postural, Simple kinetic tremor		45	30					45 PD 30 HS					electromagnetic transmitter	Motion Capture Sensors - Electromagnetic Tracking and Force Transducters	Participants use a 6 axis electromagnetic tracking device on the index finger tip while performing activities that elicit tremor	Quantify tremor and bradykinesia and correlate it with MDS-UPDRS	EMTS, NDI Aurora		Yes	2021	Dai, Houde; Cai, Guoen; Lin, Zhirong; Wang, Zengwei; Ye, Qinyong	Validation of Inertial Sensing-Based Wearable Device for Tremor and Bradykinesia Quantification
Rest, Postural, Simple Kinetic tremor		7	9					7 PD 9 HS	no		x	x	accelerometer gyroscope	Motion Capture Sensors - Accelerometers, Gyroscopes and IMUs	Participants use an IMU on the finger tip while performing activities that elicit tremor	Correlating tremor amplitudes with neurologist judgement and electromagnetic sensor	MPU6050 InvenSense Inc.		Yes	2015	Dai, Houde; Zhang, Pengyue; Lueth, Tim C.	Quantitative Assessment of Parkinsonian Tremor Based on an Inertial Measurement Unit
Rest, postural, simple kinetic, intention	3	12					1	12 PD 3 ET 1 MS				x	accelerometer	Motion Capture Sensors - Accelerometers, Gyroscopes and IMUs	Participants perform acitvities that elicit tremor	Evaluate the capabilities of a smartphone accelerometer to detect tremor versus UPDRS	Smartphone Blackberry Storm		Yes	2013	Daneault, Jean-Francois; Carignan, Benoit; Codère, Carl Éric; Sadikot, Abbas; Duval, Christian	Using a Smart Phone as a Standalone Platform for Detection and Monitoring of Pathological Tremors
Rest intention tremor		4	2					4 PD 2 HS						Motion Capture Sensors - Camera based	Participants use motion capture system while performing motor activities	Quantify PD motor symptoms through motion capture	Vicon infrared cameras motion capture			2011	Das, Samarjit and Trutoiu, Laura and Murai, Akihiko and Alcindor, Dunbar and Oh, Michael and De la Torre, Fernando and Hodgins, Jessica	Quantitative measurement of motor symptoms in Parkinson’s disease: A study with full-body motion capture data
Rest, Postural, Simple kinetic, Task-specific	21	3		3	4	x		21 ET 3 PD 4 AT 3 other			x		gyroscope	Motion Capture Sensors - Accelerometers, Gyroscopes and IMUs	Participants perform acitivites that ellicit tremor while using 4 gyroscopes along their upper arm	Analyze and decompose signals into tremorous and voluntary activity using EMD and HS	Gyroscope			2006	de Lima, Eduardo Rocon and Andrade, Adriano O. and Pons, José Luis and Kyberd, Peter and Nasuto, Slawomir J.	Empirical mode decomposition: a novel technique for the study of tremor time series
task-specific Intention						x	258	MS (258)						Tasks and Tools - Digitized Drawing	Participants draw a spiral in a tablet	Compare the sensibility of digitised versus manual spiral drawing test	Wacom Digitizing Tablet		Yes	2018	DelMastro, Heather M. and Ruiz, Jennifer A. and Gromisch, Elizabeth S. and Garbalosa, Juan C. and Triche, Elizabeth W. and Olson, Kayla M. and Lo, Albert C.	Quantification characteristics of digital spiral analysis for understanding the relationship among tremor and clinical measures in persons with multiple sclerosis
Rest, Postural Tremor		40	22					40 PD 22 HS	yes EKF	x	x	x	accelerometer gyroscope magnetometer	Motion Capture Sensors - Accelerometers, Gyroscopes and IMUs	Participants use 17 IMUs while performing rest/postural tasks with and without medication (levodopa)	Evaluate correlation between UPDRS and quantified postural and rest tremor	IMU: IGS-180 Synertial Ltd.			2018	Delrobaei, Mehdi; Memar, Sara; Pieterman, Marcus; Stratton, Tyler W.; McIsaac, Kenneth; Jog, Mandar	Towards remote monitoring of Parkinson’s disease tremor using wearable motion capture systems
Intention tremor	26		12		3	x	9	26 ET 9 MS 3 AT 12 HS						Motion Capture Sensors - Camera based	Participants grasp a target with their thumb and index at 34 cm above their rest position	Observe intention tremor in ET and compare it to people with cerebellar disease	MacReflex version 3.2, Qualisys			2000	Deuschl, G. and Wenzelburger, R. and Löffler, K. and Raethjen, J. and Stolze, H.	Essential tremor and cerebellar dysfunction Clinical and kinematic analysis of intention tremor
Rest, postural tremor		36	29					36 PD 29 HS	yes included				accelerometer gyroscope	Motion Capture Sensors - Accelerometers, Gyroscopes and IMUs	Participants use sensors during activities that elicit tremor	Validate the use of IMUs to detect tremor and PD symptoms in recent diagnosed patients	IMU: Movit, Captiks Srl		Yes	2020	Di Lazzaro, Giulia; Ricci, Mariachiara; Al-Wardat, Mohammad; Schirinzi, Tommaso; Scalise, Simona; Giannini, Franco; Mercuri, Nicola B.; Saggio, Giovanni; Pisani, Antonio	Technology-Based Objective Measures Detect Subclinical Axial Signs in Untreated, de novo Parkinson’s Disease
Task specific tremor	18							18 ET						Tasks and Tools - Digitized Drawing	Participants draw AS on tablet. Amplitude is analyzed	Compare AS to FTMRS in ET	Wacom Intuos 3			2017	Elble, Rodger and Ellenbogen, Aaron	Digitizing Tablet and Fahn–Tolosa–Marín Ratings of Archimedes Spirals have Comparable Minimum Detectable Change in Essential Tremor
task-specific	87							ET 87						Tasks and Tools - Digitized Drawing	Writing cursive "e"s and "l"s, and archimedes spirals versus linear acceleration measuerements using accelerometer	Quantitative assessment of writing tremor	IBM-compatible digitising tablet		Yes	1996	Elble, Rodger J. and Brilliant, Mikhail and Leffler, Keith and Higgins, Constance	Quantification of Essential Tremor in Writing and Drawing
PD symptoms		51						51 PD				x	accelerometer	Motion Capture Sensors - Accelerometers, Gyroscopes and IMUs	Participants use smartwatch paired with monitoring app during daily life	Create a dashboard for clinicians to classify different PD symptoms	Smartwatch, Fox Wearable Companion App			2019	Elm, Jordan J.; Daeschler, Margaret; Bataille, Lauren; Schneider, Ruth; Amara, Amy; Espay, Alberto J.; Afek, Michal; Admati, Chen; Teklehaimanot, Abeba; Simuni, Tanya	Feasibility and utility of a clinician dashboard from wearable and mobile application Parkinson’s disease data
Tremor and other UL ataxic symptoms			140			x	342	342 MS 140 HS						Tasks and Tools - Digitized Drawing	Participants draw an '8' on a tablet	Quantification of ataxic symptoms	KYE Genius New Sketch Tablet			2001	Erasmus, Lutz-Peter and Sarno, Stefania and Albrecht, Holger and Schwecht, Martina and Pöllmann, Walter and König, Nicolaus	Measurement of ataxic symptoms with a graphic tablet: standard values in controls and validity in Multiple Sclerosis patients
PD upper limb impairment		95	60					95 PD 60 HS	yes quaternion output	x	x	x	accelerometer gyroscope magnetometer	Motion Capture Sensors - Accelerometers, Gyroscopes and IMUs	Participants use different sensors while performing part III of MDS-UPDRS	Evaluate the use of wearables in clinical trials (compared to MDS-UPDRS) and ADLs for PD	IMU/EMG/ECG BioStamp RC, IMU GENEActiv		Yes	2020	Erb, M. Kelley; Karlin, Daniel R.; Ho, Bryan K.; Thomas, Kevin C.; Parisi, Federico; Vergara-Diaz, Gloria P.; Daneault, Jean-Francois; Wacnik, Paul W.; Zhang, Hao; Kangarloo, Tairmae; Demanuele, Charmaine; Brooks, Chris R.; Detheridge, Craig N.; Shaafi Kabiri, Nina; Bhangu, Jaspreet S.; Bonato, Paolo	mHealth and wearable technology should replace motor diaries to track motor fluctuations in Parkinson’s disease
Simple kinetic tremor		7	36					7 PD 36 HS						Tasks and Tools - Manipulanda	Participants use Rehapiano by applying force with fingers	Verify the capability of using Rehapiano to detect action tremor	Rehapiano based on strain gauges		Yes	2020	Ferenčík, Norbert; Jaščur, Miroslav; Bundzel, Marek; Cavallo, Filippo	The Rehapiano—Detecting, Measuring, and Analyzing Action Tremor Using Strain Gauges
Task specific tremor	3		3					3 ET 3 HS						Tasks and Tools - Digitized Drawing	Participants draw AS and a line on commercial tablet with stylus	Remote diagnosis of people with ET using digitized drawing	Consumer tablet and digital pen		Yes	2020	Ferleger, Benjamin I; Sonnet, Kazi S; Morriss, Thomas H; Ko, Andrew L; Chizeck, Howard J; Herron, Jeffrey A	A tablet- and mobile-based application for remote diagnosis and analysis of movement disorder symptoms
PD symptoms		11						11 PD	no		x	x	accelerometer gyroscope	Motion Capture Sensors - Accelerometers, Gyroscopes and IMUs	Participants use system for 12 weeks during their daily lifes	Evaluate system for long-term monitoring of PD symptoms	SENSE-PARK System			2015	Ferreira, Joaquim J.; Godinho, Catarina; Santos, Ana T.; Domingos, Josefa; Abreu, Daisy; Lobo, Raquel; Gonçalves, Nilza; Barra, Marcio; Larsen, Frank; Fagerbakke, Øyvind; Akeren, Ingvild; Wangen, Hilde; Serrano, J. Artur; Weber, Peter; Thoms, Andrea; Meckler, Stefan; Sollinger, Stefan; van Uem, Janet; Hobert, Markus A.; Maier, Katrin S.; Matthew, Helen; Isaacs, Tom; Duffen, Joy; Graessner, Holm; …	Quantitative home-based assessment of Parkinson’s symptoms: The SENSE-PARK feasibility and usability study
intention tremor			16			x	16	16 MS 16 HS						Tasks and Tools - Manipulanda	Participants grasp an move a manipulanda between two points (home and goal) in different eye movement conditions	Examine the characteristics of intention tremor in motor performance and eye movements during rapid goal-directed movements	Buttons attached to goals, Minibird electromagnetic sensor, ASL 4100 Eye tracker			2003	Feys, P and Helsen, W F and Lavrysen, A and Nuttin, B and Ketelaer, P	Intention tremor during manual aiming: a study of eye and hand movements
Intention tremor			16			x	16	16 MS 16 HS						Tasks and Tools - Manipulanda	Eye tracking and magnetic sensors measure movement performance while participants execute aiming tasks	Examine the characteristics of intention tremor during rapid goal-directed movements	Self built aiming task table			2003	Feys, P and Helsen, W F and Liu, X and Lavrysen, A and Loontjens, V and Nuttin, B and Ketelaer, P	Effect of visual information on step-tracking movements in patients with intention tremor due to multiple sclerosis
Intention			15			x	30	30 MS 15 HS						Tasks and Tools - Digitized Drawing	Participants draw a circular and square spiral in a tablet	Vailidity and reliability of digitised spirography to distinguish MS tremor	Easypen G6, Netway Components Limited			2007	Feys, Peter and Helsen, Werner and Prinsmel, Ann and Ilsbroukx, Stephan and Wang, Shouyan and Liu, Xuguang	Digitised spirography as an evaluation tool for intention tremor in multiple sclerosis
Postural, rest tremor		27						27 PD				x	accelerometer	Motion Capture Sensors - Accelerometers, Gyroscopes and IMUs - Phyisiological sensors - EMG	Participants use accelerometer and EMG in activities that elicit tremor	Examine amplitude and frequency of tremor in PD	-			1999	Foerster, F.; Smeja, M.	Joint amplitude and frequency analysis of tremor activity
Rest tremor		21	21					21 PD 21 HS				x	accelerometer	Motion Capture Sensors - Accelerometers, Gyroscopes and IMUs	Participants use a smartphone attached to their arm while at rest for 30s	Evaluate the accuracy of tremor detection using smartphone accelerometers	Samsung Galaxy S2		Yes	2016	Fraiwan, Luay; Khnouf, Ruba; Mashagbeh, Abdel Razaq	Parkinson’s disease hand tremor detection system for mobile application
Rest, Postural, Simple kinetic, Intention tremor	20							20 ET	no	x	x	x	accelerometer gyroscope magnetometer	Motion Capture Sensors - Accelerometers, Gyroscopes and IMUs	Participants perform selected TETRAS tasks while they use smarphones strapped to their wrists	Quantify tremor severity and correlate it using fuzzy logic to TETRAS and QUEST tests.	iphone 5s		Yes	2021	Fuchs, Caro and Nobile, Marco S. and Zamora, Guillaume and Degeneffe, Aurélie and Kubben, Pieter and Kaymak, Uzay	Tremor assessment using smartphone sensor data and fuzzy reasoning
Postural tremor	x	x				x		17 DD	yes from sensor				accelerometer gyroscope magnetometer (maybe)	Motion Capture Sensors - Accelerometers, Gyroscopes and IMUs - Phyisiological sensors - EMG	Participants use EMG, EEG, and IMU in a postural test	Estimate Tremor Feature for FES exoskeleton tremor suppresor	EMG: OT Bioelectronica, IMU: TechMCS, Technaid SL			2011	Gallego, J.A.; Rocon, E.; Ibañez, J.; Dideriksen, J.L.; Koutsou, A.D.; Paradiso, R.; Popovic, M.B.; Belda-Lois, J.M.; Gianfelici, F.; Farina, D.; Popovic, D.B.; Manto, M.; D'Alessio, T.; Pons, J.L.	A soft wearable robot for tremor assessment and suppression
Rest, Postural, Simple kinetic, Intention	2	1		2				2 ET 1 PD 2 other			x		gyroscope	Motion Capture Sensors - Accelerometers, Gyroscopes and IMUs	Participants use two gyroscope on hand and forearm during tasks that elicit tremor	Real-time estimation of tremor parameters using a WFLC for frequency and Kalman Filter for amplitude	IMUs - Technaid S.L.			2010	Gallego, Juan A. and Rocon, Eduardo and Roa, Javier O. and Moreno, Juan C. and Pons, José L.	Real-Time Estimation of Pathological Tremor Parameters from Gyroscope Data
Rest postural tremor	25							25 ET				x	accelerometer	Motion Capture Sensors - Accelerometers, Gyroscopes and IMUs	Participants use accelerometer during activities that elicit tremor	Develop a method to evaluate tremor using wrist-watch accelerometers in clinical exams	GENEActiv Original -Activinsights		Yes	2022	Gauthier-Lafreniere, Etienne; Aljassar, Meshal; Rymar, Vladimir V.; Milton, John; Sadikot, Abbas F.	A standardized accelerometry method for characterizing tremor: Application and validation in an ageing population with postural and action tremor
Rest, Postural	11	13						11 ET 13 PD						Phyisiological sensors - EMG	Participants perform tasks elliciting postural and rest tremor while accelerometer readings and EMG are recorded	Classification between ET and PD	EMG: Schwarzer Topas Natus			2016	Ghassemi, Nooshin Haji and Marxreiter, Franz and Pasluosta, Cristian F. and Kugler, Patrick and Schlachetzki, Johannes and Schramm, Axel and Eskofier, Bjoern M. and Klucken, Jochen	Combined accelerometer and EMG analysis to differentiate essential tremor from Parkinson’s disease
Rest, Postural, Simple Kinetic		60						60 PD	no		x	x	accelerometer gyroscope	Motion Capture Sensors - Accelerometers, Gyroscopes and IMUs	Participants use sensor on the finger while performing activities that elicit tremor	Evaluate Kinesia system to automate assessment of tremor in PD	Kinesia sensors, CleveMed		Yes	2009	Giuffrida, Joseph P.; Riley, David E.; Maddux, Brian N.; Heldman, Dustin A.	Clinically deployable Kinesia™ technology for automated tremor assessment
PD symptoms		52						52 PD				x	accelerometer	Motion Capture Sensors - Accelerometers, Gyroscopes and IMUs - Tasks and Tools - Manipulanda	Participants use AHTD during 6 months; AHTD includes FT, 9HPT (with 8 pegs) and wrist accelerometer	Correlate at home assessment tool with UPDRS	AHTD: At Home Testing Device, Intel		Yes	2009	Goetz, Christopher G.; Stebbins, Glenn T.; Wolff, David; DeLeeuw, William; Bronte-Stewart, Helen; Elble, Rodger; Hallett, Mark; Nutt, John; Ramig, Lorraine; Sanger, Terence; Wu, Allan D.; Kraus, Peter H.; Blasucci, Lucia M.; Shamim, Ejaz A.; Sethi, Kapil D.; Spielman, Jennifer; Kubota, Ken; Grove, Andrew S.; Dishman, Eric; Taylor, C Barr	TESTING OBJECTIVE MEASURES OF MOTOR IMPAIRMENT IN EARLY PARKINSON’S DISEASE: FEASIBILITY STUDY OF AN AT-HOME TESTING DEVICE
Rest tremor	11							11 ET				x	accelerometer	Motion Capture Sensors - Accelerometers, Gyroscopes and IMUs	Participants use accelerometer on wrist during sleep	Quantify night tremors in ET	-	yes		2020	Gorbunov, Alexey (57197725541); Gromov, Yuri (7004166858); Dolgov, Egor (57217136834); Tugolukov, Eugene (6506475456); Neprokin, Alexey (57202279431)	Accelerometric Studies of Night-Time Motor Activity with Essential Tremor
MS upper extremity impairment			18			x	69	MS (69) - HS (18)						Tasks and Tools - Digitized Drawing	Participants draw six different shapes in an app	Correlation with strandard clinical tests, fMRI, and capacity to differentiate pwMS with HS	Floodlight App			2022	Graves, Jennifer S. and Ganzetti, Marco and Dondelinger, Frank and Lipsmeier, Florian and Belachew, Shibeshih and Bernasconi, Corrado and Montalban, Xavier and van Beek, Johan and Baker, Michael and Gossens, Christian and Lindemann, Michael	Preliminary validity of the Draw a Shape Test for upper extremity assessment in multiple sclerosis
MS UL impairment						x	12	12 MS						Tasks and Tools - Other Task/Tool based tests	Participants perform FT on a smartphone	Correlate changes in FT with central motor conduction time and 9HPT	Lumia 550 smartphone			2022	Gulde, Philipp and Cetin, Mehmet and Hermsdörfer, Joachim and Rieckmann, Peter	Changes in thumb tapping rates and central motor conduction times are associated in persons with multiple sclerosis
Intention tremor		11	83					11 PD 83 HS						Tasks and Tools - Manipulanda	Participants perform tracking tasks in manipulandum	Measure PD symptoms during tracking test	Potentiometer tracking device	yes		1988	Hacisalihzade, Selim S. (6701589731); Albani, Carlo (7004112549); Mansour, Mohamed (24792114700)	Measuring parkinsonian symptoms with a tracking device
PD symptoms		16						16 PD	no		x	x	accelerometer gyroscope	Motion Capture Sensors - Accelerometers, Gyroscopes and IMUs	Participants use for several days KinesiaU smartwatch	Assess clinical use of Kinesia sensors	Kinesia sensors, CleveMed	yes	yes	2021	Hadley, Aaron J. (35302223900); Riley, David E. (7402919682); Heldman, Dustin A. (28567725200)	Real-World Evidence for a Smartwatch-Based Parkinson's Motor Assessment App for Patients Undergoing Therapy Changes
Task-specific kinetic tremor	9							ET (9)						Tasks and Tools - Digitized Drawing	Participants draw a spiral in a tablet	Rating tremor compared to standard clinical tests	Wacom Digitizing Tablet			2011	Haubenberger, Dietrich and Kalowitz, Daniel and Nahab, Fatta B. and Toro, Camilo and Ippolito, Dominic and Luckenbaugh, David A. and Wittevrongel, Loretta and Hallett, Mark	Validation of digital spiral analysis as outcome parameter for clinical trials in essential tremor
Rest, postural, intention tremor						x	31	31 MS				x	accelerometer	Motion Capture Sensors - Accelerometers, Gyroscopes and IMUs	Participants use accelerometer while performing activities that elicit tremor	Assess accelerometer device to quantify tremor in MS	LIS331DLH accelerometer	yes		2015	Havlík, J. (24477234000); Szentpétery, T. (57188768083); Něměcková, M. (57188764721); Vávrová, D. (57188763097); Řásová, K. (8324283900); Zeman, J. (57206334230); Sovka, P. (57194223311)	Design and realization of measuring device for tremor evaluation
PD symptoms		1						1 PD	no		x	x	accelerometer gyroscope	Motion Capture Sensors - Accelerometers, Gyroscopes and IMUs	Participants use sensors during daytime	Predict tremor from wearable sensors in PD	IMU: MOX5 Maastricht Instruments		Yes	2019	Heijmans, Margot; Habets, Jeroen; Kuijf, Mark; Kubben, Pieter; Herff, Christian	Evaluation of Parkinson’s Disease at Home: Predicting Tremor from Wearable Sensors
Rest postural simple kinetic tremor		18						18 PD	yes		x	x	accelerometer gyroscope	Motion Capture Sensors - Accelerometers, Gyroscopes and IMUs	Participants perform activities that elicit tremor after deep brain stimulation	Determine the reliability and responsiveness of a portable kinematic system for quantifying PD motor compared to clinical ratings	Kinesia, Great Lake Neurotech		Yes	2014	Heldman, Dustin A. and Espay, Alberto J. and LeWitt, Peter A. and Giuffrida, Joseph P.	Clinician versus machine: Reliability and responsiveness of motor endpoints in Parkinson’s disease
Postural, Kinetic Tremor	10							10 ET	no		x	x	accelerometer gyroscope	Motion Capture Sensors - Accelerometers, Gyroscopes and IMUs	Participants use sensor on index finger while performing activites that elicit tremor and ADLs	Classify type of tremor and severity during standardize activities and ADLs	Kinesia sensors, CleveMed		Yes	2011	Heldman, Dustin A. and Jankovic, Joseph and Vaillancourt, David E. and Prodoehl, Janey and Elble, Rodger J. and Giuffrida, Joseph P.	Essential tremor quantification during activities of daily living
Rest Postural tremor		18						18 PD	no		x	x	accelerometer gyroscope	Motion Capture Sensors - Accelerometers, Gyroscopes and IMUs	Participants perform motor assessments at home 1 day per week for 7 months	Assess the impact of motion sensor-based telehealth diagnostics on PD clinical care and management.	Kinesia Sensors, Great Lakes Neurotech		Yes	2017	Heldman, Dustin A.; Harris, Denzil A.; Felong, Timothy; Andrzejewski, Kelly L.; Dorsey, E. Ray; Giuffrida, Joseph P.; Goldberg, Barry; Burack, Michelle A.	Telehealth Management of Parkinson's Disease Using Wearable Sensors: An Exploratory Study
PD symptoms		15						15 PD				x	accelerometer	Motion Capture Sensors - Accelerometers, Gyroscopes and IMUs	Participants use accelerometers continuosly	Examine the accuracy of objective ambulatory accelerometry in detecting motor complications in PD	Accelerometer IC sensors, Measurement Specialities Inc.			2004	Hoff, J. I.; van der Meer, V.; van Hilten, J. J.	Accuracy of objective ambulatory accelerometry in detecting motor complications in patients with Parkinson disease
Postural	41	39						41 ET 39 PD						Phyisiological sensors - EMG	Participants extended their hands and fingers in a position against gravity	Use 3 different signal processing methods to differentiate between ET and PD	-			2014	Hossen, A. and Al-Hakim, Z. and Muthuraman, M. and Raethjen, J. and Deuschl, G. and Heute, U.	Discrimination of Parkinsonian Tremor From Essential Tremor by Voting Between Different EMG Signal Processing Techniques
Postural tremor	41	39		19				41 ET 39 PD 19 Physiological Tremor					accelerometer	Phyisiological sensors - EMG	Participants outstretch arms while using a 2 g accelerometer and EMG in flexor and extensor muscles	Differentiate physiological tremors from PT and ET	-			2020	Hossen, A. and Deuschl, Günther and Groppa, Stanislav and Heute, U. and Muthuraman, Muthuraman	Discrimination of physiological tremor from pathological tremor using accelerometer and surface EMG signals
Postural	41	39						41 ET 39 PD				x	accelerometer	Motion Capture Sensors - Accelerometers, Gyroscopes and IMUs	Participants extended their hands and fingers in a position against gravity	Differentiate PD from ET using Statistical Signal Characterization on the FFT of the accelerometer	-			2013	Hossen, A. and Muthuraman, M. and Al-Hakim, Z. and Raethjen, J. and Deuschl, G. and Heute, U.	Discrimination of Parkinsonian tremor from essential tremor using statistical signal characterization of the spectrum of accelerometer signal
Postural tremor	41	39				x	40	41 ET 39 PD 40 MS					accelerometer	Phyisiological sensors - EMG	Participants outstretch arms while using a 2 g accelerometer and EMG in flexor and extensor muscles	Differentiate MS tremors from PT and ET and correlate measure to FTMRS and UPDRS scalte	-			2022	Hossen, Abdulnasir and Anwar, Abdul Rauf and Koirala, Nabin and Ding, Hao and Budker, Dmitry and Wickenbrock, Arne and Heute, Ulrich and Deuschl, Günther and Groppa, Sergiu and Muthuraman, Muthuraman}	Machine learning aided classification of tremor in multiple sclerosis
PD upper limb impairment		24						24 PD			x		gyroscope	Motion Capture Sensors - Accelerometers, Gyroscopes and IMUs	Participants use a smarwatch while performing ADLs and part III of MDS-UPDRS	Use machine learning algorithms to estimate tremor from smartwatch and correlate it to UPDRS-III	Kinesia Sensors, Great Lakes Neurotech		Yes	2019	Hssayeni, Murtadha D.; Jimenez-Shahed, Joohi; Burack, Michelle A.; Ghoraani, Behnaz	Wearable Sensors for Estimation of Parkinsonian Tremor Severity during Free Body Movements
Rest, Postural, Intention tremor		23	10					23 PD 10 HS	no		x	x	accelerometer gyroscope	Physiological sensors - MMG	Participants use a force sensor, IMU, and MMG sensor in activities that elicit tremor	Evaluate the use of of wearable sensor system with machine learning methods to detect PD symptoms	IMU: STM, MMG: Biomechatronics Lab, Imperial College		Yes	2020	Huo, Weiguang; Angeles, Paolo; Tai, Yen F.; Pavese, Nicola; Wilson, Samuel; Hu, Michele T.; Vaidyanathan, Ravi	A Heterogeneous Sensing Suite for Multisymptom Quantification of Parkinson’s Disease
Intention tremor	4		6					4 ET 6 HS			x		gyroscope	Phyisiological sensors - EEG	Participants use EEG cap and IMUs on hands during reaching movements	Develop an EEG online detector of intentional movement	gUSBamp, g.Tec GmbH	yes		2013	Ibáñez, J. (57212057392); Serrano, J.I. (8837740500); Del Castillo, M.D. (57001065500); Gallego, J.A. (36136833700); Rocon, E. (57194829160)	Online detector of movement intention based on EEG - Application in tremor patients
PD symptoms		40						40 PD	yes		x	x	accelerometer gyroscope	Motion Capture Sensors - Accelerometers, Gyroscopes and IMUs	Participants use Kinesia systems for 12 weeks and UPDRS is also evaluated	Continuous monitoring of PD symptoms after titrate medication	Kinesia 360, Great Lakes Neurotech			2019	Isaacson, Stuart H.; Boroojerdi, Babak; Waln, Olga; McGraw, Martha; Kreitzman, David L.; Klos, Kevin; Revilla, Fredy J.; Heldman, Dustin; Phillips, Maureen; Terricabras, Dolors; Markowitz, Michael; Woltering, Franz; Carson, Stan; Truong, Daniel	Effect of using a wearable device on clinical decision-making and motor symptoms in patients with Parkinson's disease starting transdermal rotigotine patch: A pilot study
Postural tremor	12							12 ET						Motion Capture Sensors - Camera based	Participants use instagram filter where they keep their hand in a steady, against gravity position	Correlation between "steady-hand" instagram filter and AS	Smartphone camera and Instagram App		Yes	2023	Ismail, Ismail Ibrahim; Kamel, Walaa A.; Al‐Hashel, Jasem Youssef	Assessing the Usability of an Instagram Filter in Monitoring Essential Tremor: A Proof‐of‐Concept Study
Rest, postural, intention tremor	1	7	10	4		x		7 PD 1 ET 4 Other 10 HS				x	accelerometer	Motion Capture Sensors - Accelerometers, Gyroscopes and IMUs	Partcipants use accelerometer on upper limbs during activites that elicit tremor	Assess the use of accelerometers to measure neurological motor impairments	Acc: PhidgetSpatial 1056	yes		2013	Iwasaki, Yu (56248526400); Hirotomi, Tetsuya (24724116600); Oguro, Hiroaki (6604021775); Nakamura, Morihiko (55488440400)	Preliminary study on using accelerometers to measure involuntary movements for the assessment of neurological motor impairments
Rest Postural tremor	27	18						27 ET 18 PD				x	accelerometer	Motion Capture Sensors - Accelerometers, Gyroscopes and IMUs	Participants use accelerometer on han during acitivities that elicit tremor	Compare re-emergent tremor in PD compared to ET	-			1999	Jankovic, Joseph and Schwartz, Kenneth S. and Ondo, William	Re-emergent tremor of Parkinson’s disease
Rest tremor		85						85 PD	no		x	x	accelerometer gyroscope	Motion Capture Sensors - Accelerometers, Gyroscopes and IMUs	Participants use sensors on finger tip while performing activities that elicit rest tremor	Predict UPDRS scores using machine learning methods on accelerometer and gyroscope signals	Accelerometer LIS3DSH, Gyroscope L3GD20	Yes	Yes	2017	Jeon, Hyoseon; Lee, Woongwoo; Park, Hyeyoung; Lee, Hong Ji; Kim, Sang Kyong; Kim, Han Byul; Jeon, Beomseok; Park, Kwang Suk	Automatic Classification of Tremor Severity in Parkinson’s Disease Using a Wearable Device
Rest, Postural Tremor	2	1		3		x	1	2 ET 1 PD 1 MS 3 Other				x	accelerometer	Motion Capture Sensors - Accelerometers, Gyroscopes and IMUs	Participants use iPhone and EMG attached to the tremorous limb during activities that elicit tremor	Evaluate the frequency measurement accuracy of iSeismo app compared to EMG measurements	iSeismo App - Iphone		Yes	2011	Joundi, Raed A.; Brittain, John-Stuart; Jenkinson, Ned; Green, Alexander L.; Aziz, Tipu	Rapid tremor frequency assessment with the iPhone accelerometer
Task specific tremor		20	20					20 HS 20 PD			x	x	accelerometer gyroscope	Tasks and Tools - Manipulanda	Participants use intelligent pen while drawing AS and writing	Evaluate effectiveness of quantifying writing tremor in PD using a pen	Pen with embeded IMU MPU6050	yes		2020	Júnior, Eugênio Peixoto (57219441953); Delmiro, Italo L. D. (57219433750); Magaia, Naercio (50262438700); Maia, Fernanda M. (35311299300); Hassan, Mohammad Mehedi (57201949986); Albuquerque, Victor Hugo C. (57044605200); Fortino, Giancarlo (6602895297)	Intelligent sensory pen for aiding in the diagnosis of parkinson’s disease from dynamic handwriting analysis
Sensorimotor Hand Dysfunction					23	x	11	MS (11) - Ataxia (23)						Tasks and Tools - Manipulanda	Machine Learning in digital health metrics of VPIT based on 9 Hole Peg Test	Prediction of response to interventions	OMI Haptic Interface			2021	Kanzler, Christoph M. and Lamers, Ilse and Feys, Peter and Gassert, Roger and Lambercy, Olivier	Personalized prediction of rehabilitation outcomes in multiple sclerosis: a proof-of-concept using clinical data, digital health metrics, and machine learning
Intention tremor			11		23	x		23 AT 11 HS	yes from sensor		x	x	accelerometer gyroscope	Motion Capture Sensors - Accelerometers, Gyroscopes and IMUs	Participants perform different intention tremor activities such as FTN and FT while using IMU on wrist and positioned in front of Kinect	Principal component analysis of IMU and Kinect measurements in comparison with SARA score	Biokin - MPU-9150 and Kinect V2			2020	Kashyap, Bipasha and Phan, Dung and Pathirana, Pubudu N. and Horne, Malcolm and Power, Laura and Szmulewicz, David	Objective Assessment of Cerebellar Ataxia: A Comprehensive and Refined Approach
Postural, task specific tremor		15						15 PD/ET or Stroke	no		x	x	accelerometer gyroscope	Motion Capture Sensors - Accelerometers, Gyroscopes and IMUs	Participants use soft glove while performing actitivities that elicit tremor	Evaluate the use of a soft glove to quantify tremor	Soft glove with IMU MPU6050	yes		2020	Kavindya, Pasindu (57219282992); Awantha, W.V.I. (57218166976); Wanasinghe, Ashan T. (57218167122); Kulasekera, Asitha L. (55014470100); Chathuranga, Damith Suresh (55849308300); Senanayake, Bimsara (6602353850)	Evaluation of Hand Tremor Frequency among Patients in Sri Lanka using a Soft Glove
PD symptoms		23						23 PD				x	accelerometer	Motion Capture Sensors - Accelerometers, Gyroscopes and IMUs	Participants use accelerometers for 3 hours during ADLs	Distinguish between on and off states of people with PD	ADXL202 Analog Devices			2006	Keijsers, Noël L.W.; Horstink, Martin W.I.M.; Gielen, Stan C.A.M.	Ambulatory motor assessment in Parkinson's disease
Resting Postural Intention tremor								-	yes quaternion output	x	x	x	accelerometer gyroscope magnetometer	Motion Capture Sensors - Accelerometers, Gyroscopes and IMUs	Subjects use five IMUs along their limbs while performing selected FTMTRS tests	Record intention tremor using IMUs	5 MTx - Xbus kit, Xsens Technologies	Yes	Yes	2011	Ketteringham, Laurence P. and Neild, Simon A. and Hyde, Richard A. and Jones, Rosemary J. S. and Smith, Angela M. Davies	Measuring intention tremor in multiple sclerosis using intertial meauserement unit (IMU) devices
PD symptoms		172						172 PD				x	accelerometer	Motion Capture Sensors - Accelerometers, Gyroscopes and IMUs	Participants use wrist worn accelerometer during daily life	Distinguish which participants are suitable for device-assisted therapy based on accelerometer readings	ADXL345			2019	Khodakarami, Hamid; Farzanehfar, Parisa; Horne, Malcolm	The Use of Data from the Parkinson’s KinetiGraph to Identify Potential Candidates for Device Assisted Therapies
Postural tremor		55						55 PD						Motion Capture Sensors - Camera based	Participants extend hands on top of leap motion sensor	Investigate which location on the hand maximizes tremor severity	Leap Motion		Yes	2022	Khwaounjoo, Prashanna; Singh, Gurleen; Grenfell, Sophie; Özsoy, Burak; MacAskill, Michael R.; Anderson, Tim J.; Çakmak, Yusuf O.	Non-Contact Hand Movement Analysis for Optimal Configuration of Smart Sensors to Capture Parkinson’s Disease Hand Tremor
Rest tremor		92						92 PD	no		x	x	accelerometer gyroscope	Motion Capture Sensors - Accelerometers, Gyroscopes and IMUs	Participants use wrist and finger sensor during rest position	Assess severity of symptoms using a convolutional neural network (CNN) on sensor readings	SNUMAP, Life Science Technologies		Yes	2018	Kim, Han Byul; Lee, Woong Woo; Kim, Aryun; Lee, Hong Ji; Park, Hye Young; Jeon, Hyo Seon; Kim, Sang Kyong; Jeon, Beomseok.; Park, Kwang S.	Wrist sensor-based tremor severity quantification in Parkinson's disease using convolutional neural network
Simple kinetic, task specific, intention tremor	11		3					11 ET 3 HS						Tasks and Tools - Manipulanda	Participants perform AS, navigation task, center out task and tapping task using a 3D mouse	Quantify tremor using a 3D mouse and activities that elicit tremor	3D gyration mouse GM; AirMouse Go Plus		Yes	2022	Kim, Jeonghee; Wichmann, Thomas; Inan, Omer T.; DeWeerth, Stephen P.	Fitts’ Law Based Performance Metrics to Quantify Tremor in Individuals With Essential Tremor
Rest tremor		2						2 PD						Motion Capture Sensors - Camera based	Participants sit on a chair with one hand above the device	Quantify tremors using measured amplitude and frequency of hand movement	Leap Motion Device		Yes	2020	Kim, Min Jae; Naydanova, Elizaveta; Hwang, Brian Y; Mills, Kelly A; Anderson, William S; Salimpour, Yousef	Quantification of Parkinson’s Disease Motor Symptoms: A Wireless Motion Sensing Approach
Rest tremor	35		20					35 ET 20 HS				x	accelerometer	Motion Capture Sensors - Accelerometers, Gyroscopes and IMUs	Participants held the WiiMote during activities that elicit tremor	Evaluate Hoehn and Yahr Scale using Wii accelerometer	Nintendo Wii - Wiimote		Yes	2016	Koçer, Abdulkadir; Oktay, Ayse Betul	Nintendo Wii assessment of Hoehn and Yahr score with Parkinson's disease tremor
Rest, Postural Tremor		25	25					25 PD 25 HS	no		x	x	accelerometer gyroscope	Motion Capture Sensors - Accelerometers, Gyroscopes and IMUs	Participants use iPhone on the dorsal part of the hand in positions that elicitd tremor	Assess and quantify tremor in PD using accelerometer and gyroscope signals	iPhone	yes	Yes	2015	Kostikis, N.; Hristu-Varsakelis, D.; Arnaoutoglou, M.; Kotsavasiloglou, C.	A Smartphone-Based Tool for Assessing Parkinsonian Hand Tremor
Intention tremor			31		39	x		39 AT 31 HS	no		x	x	accelerometer gyroscope	Motion Capture Sensors - Accelerometers, Gyroscopes and IMUs	Participants perform intention tremor activities such as FTN while using while using IMU on wrist	Principal component analysis of IMU readings	Biokin - MPU-9150 and Kinect V2			2019	Krishna, Ragil and Pathirana, Pubudu N. and Horne, Malcolm and Power, Laura and Szmulewicz, David J.	Quantitative assessment of cerebellar ataxia, through automated limb functional tests
ET symptoms	3							3 ET	no		x	x	accelerometer gyroscope	Motion Capture Sensors - Accelerometers, Gyroscopes and IMUs	Accelerometer and Gyroscope reading from smartphone to app	Proof-of-concept of app to detect tremor in subjects with ET	iPhone 6		Yes	2016	Kubben, Pieter L. and Kuijf, Mark L. and Ackermans, Linda P. C. M. and Leentjes, Albert F. G. and Temel, Yasin	TREMOR12: An Open-Source Mobile App for Tremor Quantification
Rest, Postural Tremor		20						20 PD				x	accelerometer	Motion Capture Sensors - Accelerometers, Gyroscopes and IMUs	Participants use accelerometer on both index fingers with and without medication during activities that elicit tremor	Quantify the efficacy of medication (levodopa) in PD tremor	Accelerometer Grass SPA			1995	Kulisevsky, J.; Avila, A.; Barbanoj, M.; Antonijoan, R.; Torres, J.; Arcelus, R.	Levodopa Does Not Aggravate Postural Tremor in Parkinson's Disease
Task specific tremor		13						13 PD						Tasks and Tools - Other Task/Tool based tests	Participants tilt the smartphone to keep a ball inside a circle in the center of the screen	Monitor and assess tremor in PD before/after medication	STOP app	yes		2020	Kuosmanen, Elina; Wolling, Florian; Vega, Julio; Kan, Valerii; Nishiyama, Yuuki; Harper, Simon; Laerhoven, Kristof Van; Hosio, Simo; Ferreira, Denzil	Smartphone-Based Monitoring of Parkinson Disease: Quasi-Experimental Study to Quantify Hand Tremor Severity and Medication Effectiveness
Postural tremor	18							18 ET			x		gyroscope	Motion Capture Sensors - Accelerometers, Gyroscopes and IMUs	Participants use gyroscope on upperlimb during stretch position	Quantify postural tremor in ET	Gyr: L3G4200D STMicroelectronics	yes		2020	Kwon DY, Kwon YR, Choi YH, Eom GM, Ko J, Kim JW.	Quantitative measures of postural tremor at the upper limb joints in patients with essential tremor
Rest tremor		11		9				9 SWEDD 11 PD			x		gyroscope	Motion Capture Sensors - Accelerometers, Gyroscopes and IMUs	Participants use gyroscope on fingers during activities that elicit tremor	Compare rest tremor in SWEDD versus PD	Gyro: L3G4200D, STMicroelectronics		Yes	2023	Kwon, Do-Young; Kwon, Yu-Ri; Ko, Junghyuk; Kim, Ji-Won	Comparison of resting tremor at the upper limb joints between patients with Parkinson’s disease and scans without evidence of dopaminergic deficit
Task specific tremor	18							18 ET			x		gyroscope	Motion Capture Sensors - Accelerometers, Gyroscopes and IMUs	Participants draw AS while using gyroscopes on upper limbs	Quantify task specific tremor during AS in ET	Gyr: L3G4200D STMicroelectronics	yes		2021	Kwon, Yu-Ri (36608289200); Eom, Gwang-Moon (55995119100); Ko, Junghyuk (57658423200); Kim, Ji-Won (55720042900)	QUANTITATIVE ANALYSIS of ESSENTIAL TREMOR during CLINICAL SPIRAL DRAWING TASK USING GYRO SENSORS
Intention tremor	6							6 ET	yes EKF	x	x	x	accelerometer gyroscope magnetometer	Motion Capture Sensors - Accelerometers, Gyroscopes and IMUs	Participants perform finger-to-nose test while using 4 IMUs	Generate context-aware algorithms to detect sensor-location and track tremors using orientation data	IMUs - Tech MCS, Technaid S.L.		Yes	2014	Lambrecht, Stefan and Gallego, Juan A. and Rocon, Eduardo and Pons, Jose L.	Automatic real-time monitoring and assessment of tremor parameters in the upper limb from orientation data
Rest postural tremor		114						114 PD				x	accelerometer	Motion Capture Sensors - Accelerometers, Gyroscopes and IMUs	Participants use accelerometer on fingertip during activities that elicit tremor	Analyze tremor characteristics during rest and stress conditions in PD	LIS3DSH STM			2016	Lee, Hong Ji; Lee, Woong Woo; Kim, Sang Kyong; Park, Hyeyoung; Jeon, Hyo Seon; Kim, Han Byul; Jeon, Beom S.; Park, Kwang Suk	Tremor frequency characteristics in Parkinson's disease under resting-state and stress-state conditions
Task specific tremor	13							13 ET						Tasks and Tools - Digitized Drawing	Participants draw AS on tablet	Propose new methods to rate AS	Wacom, Bamboo Fun Medium Pen & Touch		Yes	2017	Legrand, André Pierre; Rivals, Isabelle; Richard, Aliénor; Apartis, Emmanuelle; Roze, Emmanuel; Vidailhet, Marie; Meunier, Sabine; Hainque, Elodie	New insight in spiral drawing analysis methods – Application to action tremor quantification
Rest tremor		1	1					1 PD 1 HS				x	accelerometer	Motion Capture Sensors - Accelerometers, Gyroscopes and IMUs	Participants use iPhone on the dorsal part of the hand in rest position	Evaluate the use of an iPhone application as a wireless accelerometer system to record and quantify tremors in PD	iPhone 3G		Yes	2010	LeMoyne, Robert; Mastroianni, Timothy; Cozza, Michael; Coroian, Cristian; Grundfest, Warren	Implementation of an iPhone for characterizing Parkinson's disease tremor through a wireless accelerometer application
PD symptoms		9						9 PD						Motion Capture Sensors - Camera based	Participants perform selected UPDRS actitivites in front of a video camera	Evaluate the feasibility of vision-based assessment of PD using pose estimation.	Video camera recording processed for markerless pose estimation			2018	Li, Michael H.; Mestre, Tiago A.; Fox, Susan H.; Taati, Babak	Vision-based assessment of parkinsonism and levodopa-induced dyskinesia with pose estimation
PD symptoms		8	30					8 PD 30 HS	yes				accelerometer gyroscope magnetometer	Motion Capture Sensors - Accelerometers, Gyroscopes and IMUs	Participants use sensory glove during different hand activities and postures	Detect tremor and hand kinematics in PD using a sensory glove	Pressure and flex sensors, IMU: MPU-9250		Yes	2023	Li, Yu; Yin, Junyi; Liu, Shuoyan; Xue, Bing; Shokoohi, Cyrus; Ge, Gang; Hu, Menglei; Li, Tenghuan; Tao, Xue; Rao, Zhi; Meng, Fanye; Shi, Hongfeng; Ji, Xiaoqiang; Servati, Peyman; Xiao, Xiao; Chen, Jun	Learning Hand Kinematics for Parkinson's Disease Assessment Using a Multimodal Sensor Glove
Rest tremor		16						16 PD				x	accelerometer	Motion Capture Sensors - Accelerometers, Gyroscopes and IMUs	Participants use wrist-worn accelerometer during activities that elicit tremor	Automatic label modification for tremor quantification in PD using machine learning methods	Acc: GeneActiv, Activinsights		Yes	2023	Li, Yumin; Wang, Zengwei; Dai, Houde	Improved Parkinsonian tremor quantification based on automatic label modification and SVM with RBF kernel
PD upper limb impairment		953						953 PD				x	accelerometer	Motion Capture Sensors - Accelerometers, Gyroscopes and IMUs	Participants used smartwatch and app 24/7 for longer than 6 weeks	Assess feasibility of wearable technology to collect data from multiple sensors in PD during ADLs	Fox Wearable Compation App and Pebble Smartwatch		yes	2017	Lima, Ana Lígia Silva de and Hahn, Tim and Evers, Luc J. W. and Vries, Nienke M. de and Cohen, Eli and Afek, Michal and Bataille, Lauren and Daeschler, Margaret and Claes, Kasper and Boroojerdi, Babak and Terricabras, Dolors and Little, Max A. and Baldus, Heribert and Bloem, Bastiaan R. and Faber, Marjan J.	Feasibility of large-scale deployment of multiple wearable sensors in Parkinson’s disease
Rest, postural, intention tremor		40						40 PD	yes	x	x	x	accelerometer gyroscope magnetometer	Motion Capture Sensors - Accelerometers, Gyroscopes and IMUs - Phyisiological sensors - EMG	Participants perform activities that elicit tremor while using IMU and EMG	Extract tremor signals using EMG and IMUs	IMU: Shimmer3 and EMG	yes		2023	Lin, Fang (57215883354); Wang, Zhelong (9239871400); Zhao, Hongyu (55715813000); Qiu, Sen (55574998200); Liu, Ruichen (57212080313); Shi, Xin (57201737187); Wang, Cui (57759236600); Yin, Wenchao (58195769800)	Hand Movement Recognition and Salient Tremor Feature Extraction with Wearable Devices in Parkinson&#x2019;s Patients
HD upper extremity impairment			20	199				199 HD 20 HS						Tasks and Tools - Digitized Drawing	Trace a series of reference shapes (diagonal lines, square, circle, figure of eight, or spiral) on the screen with the index finger as quickly and accurately as possible with the phone flat on a surface	Differentiate patients with HD from controls	Smartphone (Galaxy J7; Samsung)			2022	Lipsmeier, Florian and Simillion, Cedric and Bamdadian, Atieh and Tortelli, Rosanna and Byrne, Lauren M. and Zhang, Yan-Ping and Wolf, Detlef and Smith, Anne V. and Czech, Christian and Gossens, Christian and Weydt, Patrick and Schobel, Scott A. and Rodrigues, Filipe B. and Wild, Edward J. and Lindemann, Michael	A Remote Digital Monitoring Platform to Assess Cognitive and Motor Symptoms in Huntington Disease: Cross-sectional Validation Study
Rest postural simple kinetic tremor		44	35					44 PD 35 HS	no	x	x	x	accelerometer gyroscope magnetometer	Motion Capture Sensors - Accelerometers, Gyroscopes and IMUs	For 6 months, participants completed tests eliciting tremor on smartphone once per day and carried smartphone passively during daily life	Assess the feasibility, reliability, and validity of smartphone-based digital biomarkers of PD in a clinical trial setting	Smartphone Galaxy S3 mini		Yes	2018	Lipsmeier, Florian; Taylor, Kirsten I.; Kilchenmann, Timothy; Wolf, Detlef; Scotland, Alf; Schjodt-Eriksen, Jens; Cheng, Wei-Yi; Fernandez-Garcia, Ignacio; Siebourg-Polster, Juliane; Jin, Liping; Soto, Jay; Verselis, Lynne; Boess, Frank; Koller, Martin; Grundman, Michael; Monsch, Andreas U.; Postuma, Ronald B.; Ghosh, Anirvan; Kremer, Thomas; Czech, Christian; Gossens, Christian; Lindemann, Micha…	Evaluation of smartphone-based testing to generate exploratory outcome measures in a phase 1 Parkinson's disease clinical trial
PD symptoms		316						316 PD						Tasks and Tools - Digitized Drawing	Participants use Roche PD app where they perform different activities such as DaS, as well as passive monitoring through smartwatch and smartphone	Monitor early PD symptoms	Roche PD Mobile App		Yes	2022	Lipsmeier, Florian; Taylor, Kirsten I.; Postuma, Ronald B.; Volkova-Volkmar, Ekaterina; Kilchenmann, Timothy; Mollenhauer, Brit; Bamdadian, Atieh; Popp, Werner L.; Cheng, Wei-Yi; Zhang, Yan-Ping; Wolf, Detlef; Schjodt-Eriksen, Jens; Boulay, Anne; Svoboda, Hanno; Zago, Wagner; Pagano, Gennaro; Lindemann, Michael	Reliability and validity of the Roche PD Mobile Application for remote monitoring of early Parkinson’s disease
Rest tremor								PD				x	accelerometer	Motion Capture Sensors - Accelerometers, Gyroscopes and IMUs	Participants use accelerometer during activities that elicit tremor	Quantify and monitor tremor severity compared to UPDRS	3 axial accelerometers		Yes	2022	Liu, Sen; Yuan, Han; Liu, Jiali; Lin, Hai; Yang, Cuiwei; Cai, Xiaodong	Comprehensive analysis of resting tremor based on acceleration signals of patients with Parkinson’s disease
Rest postural tremor	16	17	12	7				16 ET 17 PD 12 HS 7 other				x	accelerometer	Motion Capture Sensors - Accelerometers, Gyroscopes and IMUs	Participants use iPhone on hand while performing activities that elicit tremor	Use machine learning methods to analyze accelerometer readings to differentiate PD from ET	IPhone 5S			2019	Loaiza Duque, Julián D.; González-Vargas, Andrés M.; Sánchez Egea, Antonio J.; González Rojas, Hermán A.	Using Machine Learning and Accelerometry Data for Differential Diagnosis of Parkinson’s Disease and Essential Tremor
Rest, postural, simple kinetic, task specific tremor	7	17						17 PD 7 ET	yes		x	x	accelerometer gyroscope	Motion Capture Sensors - Accelerometers, Gyroscopes and IMUs	Participants perform activities that elicit tremor while using MuSe on hand	Validate MuSe to classify ET and PD	MuSe, acc: H3LIS331DL, gyr: ITG3701	yes		2020	Locatelli, Patrick (56323528600); Alimonti, Dario (6602270000); Traversi, Gianluca (14066834400); Re, Valerio (8680609500)	Classification of essential tremor and parkinson’s tremor based on a low-power wearable device
Rest postural simple kinetic tremor	11	16						16 PD 11 ET	yes		x	x	accelerometer gyroscope	Motion Capture Sensors - Accelerometers, Gyroscopes and IMUs	Participants use sensor on hand during activities that elicit tremor	Pilot study for tremor classification using wearable sensor	MuSe, acc: H3LIS331DL, gyr: ITG3701	yes		2017	Locatelli, Patrick; Alimonti, Dario	Differentiating essential tremor and Parkinson's disease using a wearable sensor — A pilot study
PD upper limb impairment		20						20 PD	no		x	x	accelerometer gyroscope	Motion Capture Sensors - Accelerometers, Gyroscopes and IMUs	Participants use sensors on both hands and upper-arms while performing ADLs	Evaluate the training data/users needed to evaluate PD tremor in ADLs	IMU/EMG BioStamp RC		Yes	2018	Lonini, Luca; Dai, Andrew; Shawen, Nicholas; Simuni, Tanya; Poon, Cynthia; Shimanovich, Leo; Daeschler, Margaret; Ghaffari, Roozbeh; Rogers, John A.; Jayaraman, Arun	Wearable sensors for Parkinson’s disease: which data are worth collecting for training symptom detection models
Postural, Rest, Simple Kinetic	28							28 ET			x		gyroscope	Motion Capture Sensors - Accelerometers, Gyroscopes and IMUs	Participants use smartwatches during tasks that elicit tremor	Correlate gyroscope readings with FTM scale	Sony Smartwatch 3		Yes	2018	López-Blanco, Roberto and Velasco, Miguel A. and Méndez-Guerrero, Antonio and Romero, Juan Pablo and del Castillo, María Dolores and Serrano, J. Ignacio and Benito-León, Julián and Bermejo-Pareja, Félix and Rocon, Eduardo	Essential tremor quantification based on the combined use of a smartphone and a smartwatch: The NetMD study
Rest Tremor		22						22 PD			x		gyroscope	Motion Capture Sensors - Accelerometers, Gyroscopes and IMUs	Participants use smartwatches during tasks that elicit tremor	Correlate gyroscope readings with UPDRS-III	Sony Smartwatch 3		Yes	2019	López-Blanco, Roberto; Velasco, Miguel A.; Méndez-Guerrero, Antonio; Romero, Juan Pablo; Castillo, María Dolores del; Serrano, J. Ignacio; Rocon, Eduardo; Benito-León, Julián	Smartwatch for the analysis of rest tremor in patients with Parkinson's disease
Postural, simple kinetic tremor		33						33 PD						Motion Capture Sensors - Camera baseds	Participants perform different virtual reality games controlled by Leap Motion Sensor	Validate the use of virtual reality and Leap Motion systems to evaluate tremor	Leap Motion Device	yes		2017	Lugo, Gabriel (8564698700); Ibarra-Manzano, Mario (15837259000); Ba, Fang (6603835734); Cheng, Irene (54790535600)	Virtual reality and hand tracking system as a medical tool to evaluate patients with parkinson’s
Postural tremor	98							98 ET	yes	x	x	x	accelerometer gyroscope magnetometer	Motion Capture Sensors - Accelerometers, Gyroscopes and IMUs	Participants use IMU on hand during activities that elicit tremor	Quantify ET postural tremor severity	IMU: MSP430	yes	yes	2022	Ma, Chenbin; Zhang, Peng; Wang, Jiachen; Zhang, Jian; Pan, Longsheng; Li, Xuemei; Yin, Chunyu; Li, Ailing; Zong, Rui; Zhang, Zhengbo	Objective quantification of the severity of postural tremor based on kinematic parameters: A multi-sensory fusion study
Rest tremor, bradykinesia		35	60					35 PD 60 HS				x	accelerometer	Motion Capture Sensors - Accelerometers, Gyroscopes and IMUs	Participants use an accelerometer on the wrist while performing activities of part III of MDS-UPDRS	Use machine learning in accelerometers to continuous monitor tremor and bradykinesia	-		Yes	2020	Mahadevan, Nikhil; Demanuele, Charmaine; Zhang, Hao; Volfson, Dmitri; Ho, Bryan; Erb, Michael Kelley; Patel, Shyamal	Development of digital biomarkers for resting tremor and bradykinesia using a wrist-worn wearable device
Rest, postural, simple kinetic tremor		21						21 PD						Tasks and Tools - Manipulanda	Participants use pen to perform activities that elicit tremor	Evaluate sensory pen to detect tremors in PD	Stylus pen, Cleveland Clinic Stulus		Yes	2019	Maldonado-Naranjo, Andres; Koop, Mandy Miller; Hogue, Olivia; Alberts, Jay; Machado, Andre	Kinematic Metrics from a Wireless Stylus Quantify Tremor and Bradykinesia in Parkinson’s Disease
Rest, Postural Tremor		41	36					41 PD 36 HS				x	accelerometer	Motion Capture Sensors - Accelerometers, Gyroscopes and IMUs	Participants wear 4 accelerometers, each placed on the finger tips while performing activities that elicit tremor	Quantify amplitude and frequency of PD tremor	4x 3-axis accelerometers ADXL345		Yes	2019	Marino, Silvia; Cartella, Emanuele; Donato, Nicola; Muscarà, Nunzio; Sorbera, Chiara; Cimino, Vincenzo; De Salvo, Simona; Micchìa, Katia; Silvestri, Giuseppe; Bramanti, Alessia; Di Lorenzo, Giuseppe	Quantitative assessment of Parkinsonian tremor by using biosensor device
Postural tremor	30							30 ET				x	accelerometer	Motion Capture Sensors - Accelerometers, Gyroscopes and IMUs	Participants use accelerometer on fingertip during activities that elicit tremor	Quantify tremor in ET using accelerometer	Acc: Grass SPA1, Astromed Inc.		Yes	1999	Matsumoto, Joseph Y.; Dodick, David W.; Stevens, Lorna N.; Newman, Randall C.; Caskey, Patrick E.; Fjerstad, Wayne	Three-dimensional measurement of essential tremor
Rest postural simple kinetic intention tremor	13							13 ET	no		x	x	accelerometer gyroscope	Motion Capture Sensors - Accelerometers, Gyroscopes and IMUs	Participants use accelerometer and gyroscope on hand during TETRAS	Validate algorithm to score tremor in ET using inertial sensors	IMU: APDM Opal, USA		Yes	2021	Mcgurrin, Patrick; Mcnames, James; Wu, Tianxia; Hallett, Mark; Haubenberger, Dietrich	Quantifying Tremor in Essential Tremor Using Inertial Sensors—Validation of an Algorithm
Rest postural tremor		15						15 PD	no		x	x	accelerometer gyroscope	Motion Capture Sensors - Accelerometers, Gyroscopes and IMUs	Participants use sensors while executing activities that elicit tremor	Quantify levodopa-induced dyskinesia and differentiate it from tremor in PD	KinetiSense, Great Lake Neurotech		Yes	2012	Mera, Thomas O. and Burack, Michelle A. and Giuffrida, Joseph P.	Quantitative assessment of levodopa-induced dyskinesia using automated motion sensing technology
MS upper extremity impairment			22			x	89	89 MS 22 HS						Tasks and Tools - Digitized Drawing	Tracing with a finger three sprials with different lengths	Intra-individual variation and reproducibility of smartphone-based spiral drawing	Google Pixel 2/XL - NeuFun-TS App			2022	Messan, Komi S. and Pham, Linh and Harris, Thomas and Kim, Yujin and Morgan, Vanessa and Kosa, Peter and Bielekova, Bibiana	Assessment of Smartphone-Based Spiral Tracing in Multiple Sclerosis Reveals Intra-Individual Reproducibility as a Major Determinant of the Clinical Utility of the Digital Test
Rest postural intention tremor	220	110		173	22	x		110 PD 220 ET 22 AT 173 other						Phyisiological sensors - EMG	Participants use EMG sensors on limbs during different motor activities	Differentiate tremor based on EMG	-			2001	Milanov, Ivan	Electromyographic differentiation of tremors
Intention tremor	10				10	x		10 ET 10 AT						Motion Capture Sensors - Camera based	Participants perform FTN in front of smartphone camera	Automatically and objectively differentiate ET from CD	Smartphone camera - computer vision		Yes	2020	Mitsui, Yuichi; Zin, Thi Thi; Ishii, Nobuyuki; Mochizuki, Hitoshi	Imaging Tremor Quantification for Neurological Disease Diagnosis
Rest, Postural Tremor	27	40						27 ET 40 PD				x	accelerometer	Motion Capture Sensors - Accelerometers, Gyroscopes and IMUs	Participants perform activities that elicit tremor while holding smartphone	Differentiate ET from PD using accelerometers and genetic information	Acc: LG G2 smartphone	yes		2018	Molparia, Bhuvan (36240916100); Schrader, Brian N. (57203021557); Cohen, Eli (57200032608); Wagner, Jennifer L. (57202841082); Gupta, Sandeep R. (57203021306); Gould, Sherrie (36993748100); Hwynn, Nelson (35603447600); Spencer, Emily G. (55577303700); Torkamani, Ali (16481696600)	Combined accelerometer and genetic analysis to differentiate essential tremor from Parkinson's disease
MS upper extremity impairment			25			x	76	76 MS 25 HS						Tasks and Tools - Digitized Drawing	Participants draw six different shapes and pinch random placed objects as quick as possible in an smartphone app	Correlation with 9HPT	Floodlight App			2022	Montalban, Xavier and Graves, Jennifer and Midaglia, Luciana and Mulero, Patricia and Julian, Laura and Baker, Michael and Schadrack, Jan and Gossens, Christian and Ganzetti, Marco and Scotland, Alf and Lipsmeier, Florian and van Beek, Johan and Bernasconi, Corrado and Belachew, Shibeshih and Lindemann, Michael and Hauser, Stephen L	A smartphone sensor-based digital outcome assessment of multiple sclerosis
Intention tremor	5	1		12	2	x	10	10 MS 5 ET 1 PD 2 AT 12 Other				x	accelerometer	Motion Capture Sensors - Accelerometers, Gyroscopes and IMUs	Participants use accelerometer on top of the hand while performing a task similar to FTN	Analyze intention tremor using accelerometer	Acc: M.E.M. Electro Mechanisms Ltd		Yes	1975	Morgan, M H; Hewer, R L; Cooper, R	Intention tremor--a method of measurement.
Postural, simple kinetic	20							20 ET	no		x	x	accelerometer gyroscope	Motion Capture Sensors - Accelerometers, Gyroscopes and IMUs	Participants outstretch arms and perform repeatedly movements using IMU finger sensor	Evaluate correlation of Kinesia system and TETRAS	Kinesia sensors, CleveMed		Yes	2010	Mostile, Giovanni and Giuffrida, Joseph P. and Adam, Octavian R. and Davidson, Anthony and Jankovic, Joseph	Correlation between Kinesia system assessments and clinical tremor scores in patients with essential tremor
Rest, Postural Tremor		10						10 PD	no (unknown)		x	x	accelerometer gyroscope	Motion Capture Sensors - Accelerometers, Gyroscopes and IMUs	Participants perform UPDRS-III while using IMU on wrist	Estimate PD symptoms using deep learning	Shimmer 3 - IMU	yes		2019	Musab, Reem (57210977820); As'Arry, Azizan (57206778127); Rezali, Khairil Anas Md. (57195570325); Abdul Jalil, Nawal Aswan (36942027300); Raja Ahmad, Raja Mohd Kamil (26654785100); Md Zain, Mohd Zarhamdy (57200159368)	Tremor Quantification and its Measurements Using Shimmer
Postural tremor	10	10	10					10 ET 10 PD 10 HS					eeg emg	Phyisiological sensors - EEG / Phyisiological sensors - EMG	EEG and EMG is recorded in participants while holding a position against gravity for 1 to 4 mins	Source localization of pathological tremor and voluntary mimicked tremor. Findings suggest that both tremors involve the cerebellum and other motor regions	Neuroscan Herndon, USA			2012	Muthuraman, M.; Heute, U.; Arning, K.; Anwar, A. R.; Elble, R.; Deuschl, G.; Raethjen, J.	Oscillating central motor networks in pathological tremors and voluntary movements. What makes the difference?
Postural simple kinetic tremor	20			10				20 ET 10 Age-related tremor (ART)					eeg emg	Phyisiological sensors - EEG / Phyisiological sensors - EMG	Participants perform slow kinetic movements and hold positions during EEG and EMG measurement	Source localization and differences between ART and ET. Results suggest that people with ET have strong cerebellar involvement compared to ART	-			2015	Muthuraman, Muthuraman and Deuschl, Günther and Anwar, Abdul Rauf and Mideksa, Kidist Gebremariam and von Helmolt, Friederike and Schneider, Susanne A.	Essential and aging-related tremor: Differences of central control
Postural tremor	34	34	34					34 ET 34 PD 34 HS					eeg emg	Phyisiological sensors - EEG / Phyisiological sensors - EMG	Participants were asked to hold a position against gravity for 2 min while EEG and EMG was recorded. For HS, participants were asked to mimic tremor	Localize topography of cerebellar acitivty in PD, ET and mimicked tremor. In mimicked tremor funcitonal connection is between premotor cortex and cerebellum, whereas in ET and PD is between sensorimotor cortex and cerebellum	EGI system			2018	Muthuraman, Muthuraman and Raethjen, Jan and Koirala, Nabin and Anwar, Abdul Rauf and Mideksa, Kidist G and Elble, Rodger and Groppa, Sergiu and Deuschl, Günter	Cerebello-cortical network fingerprints differ between essential, Parkinson’s and mimicked tremors
Rest, Postural Tremor		9	3					9 PD 3 HS				x	accelerometer	Motion Capture Sensors - Accelerometers, Gyroscopes and IMUs	Participants use sensory glove with embedded accelerometers during activities that elicit tremor	Estimate PD symptoms using accelerometer	Acc: SMB380 Bosch	yes		2011	Niazmand, K. (24470510900); Tonn, K. (52464660600); Kalaras, A. (52463858200); Fietzek, U.M. (34770782300); Mehrkens, J.H. (26534724500); Lueth, T.C. (6701371402)	Quantitative evaluation of Parkinson's disease using sensor based smart glove
Rest	15	15						15 ET 15 PD						Phyisiological sensors - EMG	sEMG recorded with the arm flexed at 90 deg, fully supported against gravity	Differentiate subjects with ET and PD. Activation in antagonist muscles is in syn in ET and alternating in PD	-			2010	Nisticò, R. and Pirritano, D. and Salsone, M. and Novellino, F. and Giudice, F. Del and Morelli, M. and Trotta, M. and Bilotti, G. and Condino, F. and Cherubini, A. and Valentino, P. and Quattrone, A.	Synchronous pattern distinguishes resting tremor associated with essential tremor from rest tremor of Parkinson’s disease
Rest tremor	24	90						90 PD 24 ETPlus						Phyisiological sensors - EMG	EMG recordings are done in three different rest positions	Compare rest tremor features in different positions in PD and ETPlus	Electromyograph Dantec Keypoint - Natus Technology			2022	Nisticò, Rita and Quattrone, Andrea and Crasà, Marianna and De Maria, Marida and Vescio, Basilio and Quattrone, Aldo	Evaluation of rest tremor in different positions in Parkinson’s disease and essential tremor plus
postural tremor		6	8					6 PD 8 HS						Tasks and Tools - Manipulanda	Participants use laser system on finger during activities that elicit tremor	Evaluate the use of laser systems versus EMG and accelerometer to quantify tremor	Laser Matsuhita Electric Works		yes	1999	Norman, Kathleen E. (7005807061); Edwards, Roderick (7403979641); Beuter, Anne (56219624000)	The measurement of tremor using a velocity transducer: Comparison to simultaneous recordings using transducers of displacement, acceleration and muscle activity
Rest, Postural	28	23	4					28 ET 23 PD 4 HS					electromagnetic transmitter	Motion Capture Sensors - Electromagnetic Tracking and Force Transducters	Participants perform tasks elliciting postural and rest tremor tasks with electromagnetic tracking system	Evaluate the correlation between measured tremor amplitude and clinician visual estimate and its accuracy with simulated tremor	3Space Fastrak		Yes	2001	O’Suilleabhain, Padraig E. and Dewey Jr., Richard B.	Validation for tremor quantification of an electromagnetic tracking device
Postural tremor		5	5					5 PD 5 HS						Tasks and Tools - Manipulanda	Participants position hand in front of capacitive sensors	Evaluate the use of non-contact capacitive sensors to detect postural tremor	PS25454, Plessey semiconductors		Yes	2019	Oliveira, Fabio Henrique M.; Rabelo, Amanda G.; Luiz, Luiza M. D.; Pereira, Adriano A.; Vieira, Marcus F.; Andrade, Adriano O.	On the Use of Non-Contact Capacitive Sensors for the Assessment of Postural Hand Tremor of Individuals with Parkinson’s Disease
Rest, postural, simple kinetic tremor		96						96 PD	no		x	x	accelerometer gyroscope	Motion Capture Sensors - Accelerometers, Gyroscopes and IMUs	Participants use smartwatch during daily life and activities that elicit tremor	Validate continuous measurement of PD symptoms in population in Japan	Verily Study Watch, Verily Life Sciences		Yes	2023	Oyama, Genko; Burq, Maximilien; Hatano, Taku; Marks, William J.; Kapur, Ritu; Fernandez, Jovelle; Fujikawa, Keita; Furusawa, Yoshihiko; Nakatome, Keisuke; Rainaldi, Erin; Chen, Chen; Ho, King Chung; Ogawa, Takashi; Kamo, Hikaru; Oji, Yutaka; Takeshige-Amano, Haruka; Taniguchi, Daisuke; Nakamura, Ryota; Sasaki, Fuyuko; Ueno, Shinichi; Shiina, Kenta; Hattori, Anri; Nishikawa, Noriko; Ishiguro, Mayu…	Analytical and clinical validity of wearable, multi-sensor technology for assessment of motor function in patients with Parkinson’s disease in Japan
PD symptoms		26112						26112 PD				x	accelerometer	Motion Capture Sensors - Accelerometers, Gyroscopes and IMUs	Anonymized data of a large PD population is analyzed	Evaluate the impact of using continuous objective measurement using the Personal KinetiGraph™ (PKG®) Movement Recording System in the routine clinical care of PD	KinetiGraph™ (PKG®) Movement Recording System		yes	2020	Pahwa R, Bergquist F, Horne M, Minshall ME.	Objective measurement in Parkinson's disease: a descriptive analysis of Parkinson's symptom scores from a large population of patients across the world using the Personal KinetiGraph®
Rest tremor		40						40 PD				x	accelerometer	Motion Capture Sensors - Accelerometers, Gyroscopes and IMUs	Participants place smartphone on top of the hand to assess tremors using accelerometer	Evaluate app for PD monitoring and assessment	App "PD Dr", smartphone accelerometer		Yes	2015	Pan, Di; Dhall, Rohit; Lieberman, Abraham; Petitti, Diana B	A Mobile Cloud-Based Parkinson’s Disease Assessment System for Home-Based Monitoring
ET symptoms	20		20					20 ET 20 HS					cb eeg	Cerebellar Phyisiological sensors - EEG	EEG measured in participants is analyzed based on hypotheses from mouse tremor models and post-mortem ET cerebellum reflecting synaptic pruning deficits of climbing fiber to Purkinje cell	Correlate excessive cerebellar oscillations in ET with tremor severity				2020	Pan, Ming-Kai; Li, Yong-Shi; Wong, Shi-Bing; Ni, Chun-Lun; Wang, Yi-Mei; Liu, Wen-Chuan; Lu, Liang-Yin; Lee, Jye-Chang; Cortes, Etty P.; Vonsattel, Jean-Paul G.; Sun, Qian; Louis, Elan D.; Faust, Phyllis L.; Kuo, Sheng-Han	Cerebellar oscillations driven by synaptic pruning deficits of cerebellar climbing fibers contribute to tremor pathophysiology
Rest, postural, simple kinetic tremor		5	22					5 PD 22 HS						Motion Capture Sensors - Camera based	Participants perform hand movements in front of two web cameras in a closed box with white background	Markerless pose estimation of hand movements using discrete wavelet decomposition (DWT) to identify tremor and bradykinesia in PD	OpenPose, 2 Logitech HD Pro C920 webcams (1080p)		Yes	2020	Pang, Yan; Christenson, Jake; Jiang, Feng; Lei, Tim; Rhoades, Remy; Kern, Drew; Thompson, John A.; Liu, Chao	Automatic detection and quantification of hand movements toward development of an objective assessment of tremor and bradykinesia in Parkinson's disease
Rest, postural, simple kinetic tremor		44	28					44 PD 28 HS						Tasks and Tools - Manipulanda	Participants use CATSYS system to measure tremor	Evaluate CATSYS in PD	CATSYS: portable system to record tremor		Yes	2008	Papapetropoulos, S.; Jagid, J. R.; Sengun, C.; Singer, C.; Gallo, B. V.	Objective monitoring of tremor and bradykinesia during DBS surgery for Parkinson disease
PD symptoms			18					18 HS						Motion Capture Sensors - Camera based	Participants perform FT during Zoom videocall	Evaluate the feasibility of markerless hand pose estimation to assess hand movement in videocalls	Zoom - MediaPipe			2021	Park, Kye Won and Wu, Hsin Jui and Yu, Tianze and Mahal, Ravneet and Mirian, Maryam S. and McKeown, Martin J.	Potential Pitfalls of Remote and Automated Video Assessments of Movements Disorders
Rest, Simple Kinetic, Intention tremor		12						12 PD				x	accelerometer	Motion Capture Sensors - Accelerometers, Gyroscopes and IMUs	Participants use accelerometers along arms and legs while doing UPDRS tasks that elicit tremor	Using SVM classifiers to estimate tremor severity using accelerometers	SHIMMER system, Accelerometer Freescale MMA7260Q		Yes	2009	Patel, Shyamal; Lorincz, Konrad; Hughes, Richard; Huggins, Nancy; Growdon, John; Standaert, David; Akay, Metin; Dy, Jennifer; Welsh, Matt; Bonato, Paolo	Monitoring Motor Fluctuations in Patients With Parkinson's Disease Using Wearable Sensors
Postural, simple kinetic, task specific tremor								5 PD						Motion Capture Sensors - Electromagnetic Tracking and Force Transducters	Participants use multisnsory system during activities that elicit tremor	Evaluate multisensory system to track PD motor symptoms	Electromagnetic motion tracker: Liberty Polhemus, angle tracker: cyberglovem, emg: Delsys Trigno		Yes	2016	Patel, Vrajeshri; Burns, Martin; Pourfar, Michael; Mogilner, Alon; Kondziolka, Douglas; Vinjamuri, Ramana	QAPD: An integrated system to quantify symptoms of Parkinson's disease
Rest Postural tremor	20		20					20 ET 20 HS					eeg emg	Phyisiological sensors - EEG / Phyisiological sensors - EMG	EEG and EMG is recorded while participants are at rest and holding a posture before and 30 minutes after 330 ml (4,8%) of alcohol intake. HS are asked to mimic tremor	Source localization and amplitude modulation between ET and HS tremor. Results suggest a higher involvement of the supplementary motor area in ET, and cerebellar coupling with movement after alcohol intake	Easy-Cap GmbH, Germany			2017	Pedrosa, David J.; Nelles, Christian; Brown, Peter; Volz, Lukas J.; Pelzer, Esther A.; Tittgemeyer, Marc; Brittain, John-Stuart; Timmermann, Lars	The differentiated networks related to essential tremor onset and its amplitude modulation after alcohol intake
Rest postural simple kinetic intention tremor			12			x	13	13 MS 12 HS						Motion Capture Sensors - Electromagnetic Tracking and Force Transducters	Participants use motion tracker during activities that elicit tremor	Correlate electromagnetic motion capture with clinical tests and minimum detectable changes	TREMBAL electromagnetic sensors		Yes	2019	Perera, Thushara; Lee, Wee-Lih; Yohanandan, Shivanthan A.C.; Nguyen, Ai-Lan; Cruse, Belinda; Boonstra, Frederique M.C.; Noffs, Gustavo; Vogel, Adam P.; Kolbe, Scott C.; Butzkueven, Helmut; Evans, Andrew; Van Der Walt, Anneke	Validation of a precision tremor measurement system for multiple sclerosis
Rest tremor		15	12					15 PD 12 HS	no	x	x	x	accelerometer gyroscope magnetometer	Motion Capture Sensors - Accelerometers, Gyroscopes and IMUs	Participants use IMU on hand during rest position	Discrimination between early stages of PD from HS using IMUs			Yes	2021	Peres, Luciano Brinck; Calil, Bruno Coelho; Da Silva, Ana Paula Sousa Paixão Barroso; Dionísio, Valdeci Carlos; Vieira, Marcus Fraga; De Oliveira Andrade, Adriano; Pereira, Adriano Alves	Discrimination between healthy and patients with Parkinson’s disease from hand resting activity using inertial measurement unit
Rest postural intention tremor	15	22	21	34				15 ET 22 PD 21 HS 34 other				x	accelerometer	Motion Capture Sensors - Accelerometers, Gyroscopes and IMUs - Phyisiological sensors - EMG	Participants use accelerometers and EMG while performing activities that elicit tremor	Quantify and analyze psychogenic tremor	-			2005	Piboolnurak, Panida and Rothey, Natalia and Ahmed, Anwar and Ford, Blair and Yu, Qiping and Xu, Dong and Pullman, Seth L.	Psychogenic tremor disorders identified using tree-based statistical algorithms and quantitative tremor analysis
Rest tremor		343						343 PD	no		x	x	accelerometer gyroscope	Motion Capture Sensors - Accelerometers, Gyroscopes and IMUs	Participants use smartwatch long-term and measurements are correlated to MDS-UPDRS-III	Evaluate Motor fluctuations Monitor for Parkinson’s Disease (MM4PD), a system using smartwatch IMUs to continuously track rest tremor and dyskinesia	Gyr and Acc : Apple Smartwatch	yes		2021	Powers, Rob	Smartwatch inertial sensors continuously monitor real-world motor fluctuations in Parkinson’s disease
PD symptoms		30	30					30 PD 30 HS						Motion Capture Sensors - Electromagnetic Tracking and Force Transducters	Participants use force transducters on fingers during pinch and grasp	Develop a quantitative method to measure tremor amplitude using force sensors	Force sensor Nano17; ATI Automation Industries, Apex		Yes	2010	Pradhan, Sujata D.; Brewer, Bambi R.; Carvell, George E.; Sparto, Patrick J.; Delitto, Anthony; Matsuoka, Yoky	Assessment of Fine Motor Control in Individuals with Parkinson's Disease Using Force Tracking with a Secondary Cognitive Task
Rest postural intention tremor	20							20 ET	yes		x	x	accelerometer gyroscope	Motion Capture Sensors - Accelerometers, Gyroscopes and IMUs	Participants use sensors for up to 10h daily and also complete standard tremor tests	Evaluate ability of motion sensors to quantify tremor during daily life	Kinesia HomeView, Great Lake Neurotech		Yes	2014	Pulliam, C. L.; Eichenseer, S. R.; Goetz, C. G.; Waln, O.; Hunter, C. B.; Jankovic, J.; Vaillancourt, D. E.; Giuffrida, J. P.; Heldman, D. A.	Continuous in-home monitoring of essential tremor
PD upper limb impairment		13						13 PD	no		x	x	accelerometer gyroscope	Motion Capture Sensors - Accelerometers, Gyroscopes and IMUs	Participants performed ADLs with and without medication while using accelerometer and gyroscope on the wrist and ankle	Correlate sensor measurements of tremor, bradykinesia, and dyskinesia with UPDRS-III and ON/OFF medication	Kinesia Sensors, Great Lakes Neurotech		Yes	2018	Pulliam, Christopher L.; Heldman, Dustin A.; Brokaw, Elizabeth B.; Mera, Thomas O.; Mari, Zoltan K.; Burack, Michelle A.	Continuous Assessment of Levodopa Response in Parkinson's Disease Using Wearable Motion Sensors
Task specific tremor		62						62 PD						Tasks and Tools - Digitized Drawing	Participants draw AS on a tablet	Analyse digitised AS in PD	Digitizing tablet, Kurta Corporation		Yes	1998	Pullman, Seth L.	Spiral Analysis: A New Technique for Measuring Tremor With a Digitizing Tablet
Rest tremor		17						17 PD					accelerometer	Motion Capture Sensors - Accelerometers, Gyroscopes and IMUs	Participants use accelerometer on hand in a rest position	Evaluate the use of accelerometers for low amplitude rest tremor	IMU: L3G4200D, LSM303DLM	yes		2022	Rabelo, Amanda (57191824979); Folador, João Paulo (57202419258); Bittar, Ana Paula (57647214400); Maire, Luiza (56342695100); Costa, Samila (57202398292); Rueda, Alice (57196190030); Krishnan, S. (35611132500); Lima, Viviane (57642787400); Almeida, Rodrigo M. A. (36813567800); Andrade, Adriano O. (7101975915)	Low Amplitude Hand Rest Tremor Assessment in Parkinson’s Disease Based on Linear and Nonlinear Methods
Rest postural intention tremor		10						10 PD				x	accelerometer	Motion Capture Sensors - Accelerometers, Gyroscopes and IMUs	Participants perform activities that elicit tremor while using sensors	Effect of BOoNT A injection on motor symptoms in PD	Electrogoniometer SG65, accelerometer Noraxon	yes	yes	2013	Rahimi, Fariborz; Bee, Carina; Debicki, Derek; Roberts, Angela C.; Bapat, Priya; Jog, Mandar	Effectiveness of BoNT A in Parkinson's Disease Upper Limb Tremor Management
Rest, postural tremor		36						36 PD	yes, from sensor		x	x	accelerometer gyroscope	Motion Capture Sensors - Accelerometers, Gyroscopes and IMUs	Participants use sensors on whole body during activities that elicit tremor before, after 6 months and after 12 months of treatment	Objectify the impact of levodopa in PD motor symptoms	IMU: Moving G1, Captiks		Yes	2022	Ricci, Mariachiara; Lazzaro, Giulia Di; Errico, Vito; Pisani, Antonio; Giannini, Franco; Saggio, Giovanni	The Impact of Wearable Electronics in Assessing the Effectiveness of Levodopa Treatment in Parkinson's Disease
Rest, postural tremor		13	1					13 PD 1 HS	no		x	x	accelerometer gyroscope	Motion Capture Sensors - Accelerometers, Gyroscopes and IMUs	Participants use accelerometer and gyroscope during UPDRS and selected activities	Estimate UPDRS in home environment	Acc, gyr: Microsoft Band		Yes	2016	Rigas, George; Gatsios, Dimitris; Fotiadis, Dimitrios I.; Chondrogiorgi, Maria; Tsironis, Christos; Konitsiotis, Spyridon; Gentile, Giovanni; Marcante, Andrea; Antonini, Angelo	Tremor UPDRS estimation in home environment
Rest postural task specific intention tremor		18	5					18 PD 5 HS				x	accelerometer	Motion Capture Sensors - Accelerometers, Gyroscopes and IMUs	Participants perform activities that elicit tremor while wearing accelerometers	Quantify tremor and discriminate rest from postural tremor in PD	-		Yes	2012	Rigas, George; Tzallas, Alexandros T.; Tsipouras, Markos G.; Bougia, Panagiota; Tripoliti, Evanthia E.; Baga, Dina; Fotiadis, Dimitrios I.; Tsouli, Sofia G.; Konitsiotis, Spyridon	Assessment of Tremor Activity in the Parkinson’s Disease Using a Set of Wearable Sensors
Rest task specific tremor	1	1						1 ET 1 PD						Tasks and Tools - Digitized Drawing	Participants use tablet to draw AS and rest hand on it while holding pen	Assessing weighted frequency Fourier linear combiner (WFLC) to detect tremors	SummaSketch, Summagraphics Seymour		Yes	1997	Riviere, Cameron N.; Reich, Stephen G.; Thakor, Nitish V.	Adaptive Fourier modeling for quantification of tremor
PD symptoms		19	4					19 PD 4 HS				x	accelerometer	Motion Capture Sensors - Accelerometers, Gyroscopes and IMUs - Phyisiological sensors - EMG	Participants use sensors during cotinuous monitoring of symptoms	Evaluate the use of sEMG with accelerometers for continuous monitoring of PD symptoms	-		Yes	2013	Roy, Serge H.; Cole, Bryan T.; Gilmore, L. Don; De Luca, Carlo J.; Thomas, Cathi A.; Saint-Hilaire, Marie M.; Nawab, S. Hamid	High-resolution tracking of motor disorders in Parkinson's disease during unconstrained activity
Rest tremor		8						8 PD						Motion Capture Sensors - Electromagnetic Tracking and Force Transducters	Participants use force transducters on wrist and fingers during rest activities	Develop a quantitative method to measure tremor amplitude using force sensors	Wheatstone bridge - 1-LY41-10/700 force transducter			2007	Rozman, J.; Bartolić, A.; Ribarič, S.	A new method for selective measurement of joint movement in hand tremor in Parkinson's disease patients
Postural tremor	17	9		7				17 ET 9 PD 7 other (diabetes)	no		x	x	accelerometer gyroscope	Motion Capture Sensors - Accelerometers, Gyroscopes and IMUs	Participants use accelerometer during activities that elicit tremor	Characterize features of tremor in PD and ET using accelerometer and gyroscope	IMU: LPMS-B2 STD, Omni Instruments; App: Medoclinic		yes	2022	Sahin, Gürdal; Halje, Pär; Uzun, Sena; Jakobsson, Andreas; Petersson, Per	Tremor evaluation using smartphone accelerometry in standardized settings
PD symptoms		10	10					10 PD 10 HS			x		gyroscope	Motion Capture Sensors - Accelerometers, Gyroscopes and IMUs	Participants use sensors during ADLs	Evaluate algorithm to detect and quantify tremor using gyroscopes	Gyro: Murata ENC-03J		yes	2007	Salarian, Arash; Russmann, Heike; Wider, Christian; Burkhard, Pierre R.; Vingerhoets, Franios J. G.; Aminian, Kamiar	Quantification of Tremor and Bradykinesia in Parkinson's Disease Using a Novel Ambulatory Monitoring System
Rest tremor		57						57 PD	yes Madwick, Mahony	x	x	x	accelerometer gyroscope magnetometer	Motion Capture Sensors - Accelerometers, Gyroscopes and IMUs	Participants use an IMU on the hand while performing activities that elicit tremor	Prevent floor/ceil effect of clinical tests by quantifying tremor and using fuzzy inference to score it	-	Yes	Yes	2018	Sanchez-Perez, Luis A.; Sanchez-Fernandez, Luis P.; Shaout, Adnan; Martinez-Hernandez, Juan M.; Alvarez-Noriega, Maria J.	Rest tremor quantification based on fuzzy inference systems and wearable sensors
PD symptoms		89						89 PD				x	accelerometer	Motion Capture Sensors - Accelerometers, Gyroscopes and IMUs	Participants use system for more than 6 days during daily life	Evaluate the impact of using continuous objective measurement using the Personal KinetiGraph™ (PKG®) Movement Recording System in the routine clinical care of PD	KinetiGraph™ (PKG®) Movement Recording System			2018	Santiago, Anthony; Langston, James W.; Gandhy, Rita; Dhall, Rohit; Brillman, Salima; Rees, Linda; Barlow, Carrolee	Qualitative Evaluation of the Personal KinetiGraphTM Movement Recording System in a Parkinson’s Clinic
Simple kinetic tremor		4	2					4 PD 2 HS						Motion Capture Sensors - Camera baseds	Participants perfor FT in front of kinect	Evaluate the use of FT with Kinect to assess tremor	Kinect v2	yes		2019	Saraguro, W. (57212004445); Barzallo, B. (57195334359); Guillermo, J. (57118283600); Garcia-Cedeno, A. (57204828873); Soto, A. (57061914800); Rivas, D. (57200511539); Clotet, R. (39861065400); Huerta, M. (8845369100)	Analysis of hand movements in patients with Parkinson's Disease using Kinect
Rest, postural tremor		16	8					16 PD 8 HS				x	accelerometer	Tasks and Tools - Manipulanda	Participants used the pen by attaching it to their hand during activities that trigger tremors.	Analyze capability of accelerometer in pen to assess upper and lower limb tremor	Tremor Pen stylus, CATSYS		yes	2013	Scanlon, Blake K.; Levin, Bonnie E.; Nation, Daniel A.; Katzen, Heather L.; Guevara-Salcedo, Alexandra; Singer, Carlos; Papapetropoulos, Spiridon	An accelerometry-based study of lower and upper limb tremor in Parkinson’s disease
Postural, simple kinetic	8							8 ET				x	accelerometer	Motion Capture Sensors - Accelerometers, Gyroscopes and IMUs	Participants outstretched arms and perform repetitive movements while having an iPod fixed around their wrists	Evaluate correlation with FTMRS score	iPod touch 3 axis accelerometer	Yes	Yes	2015	Senova, Suhan and Querlioz, Damien and Thiriez, Claire and Jedynak, Pierre and Jarraya, Béchir and Palfi, Stéphane	Using the Accelerometers Integrated in Smartphones to Evaluate Essential Tremor
Rest postural tremor	35			19				35 ET 19 cervical dystonia				x	accelerometer	Motion Capture Sensors - Accelerometers, Gyroscopes and IMUs	Participants use accelerometer on finger during activities that elicit tremor	Differentiate tremor in cervical dystonia from ET	-			2008	Shaikh, A. G. and Jinnah, H. A. and Tripp, R. M. and Optican, L. M. and Ramat, S. and Lenz, F. A. and Zee, D. S.	Irregularity distinguishes limb tremor in cervical dystonia from essential tremor
Rest, Postural, Simple Kinetic, Task-specific, Intention tremor		13						13 PD	no		x	x	accelerometer gyroscope	Motion Capture Sensors - Accelerometers, Gyroscopes and IMUs	Participants use wearable sensor and smartwatch on the same arm while perfoming activities that elicit tremor	Simplify wearable sensors by using machine learning methods	BioStamp RC, Apple Watch Series 2		yes	2020	Shawen, Nicholas; O’Brien, Megan K.; Venkatesan, Sanjeev; Lonini, Luca; Simuni, Tanya; Hamilton, Jamie L.; Ghaffari, Roozbeh; Rogers, John A.; Jayaraman, Arun	Role of data measurement characteristics in the accurate detection of Parkinson’s disease symptoms using wearable sensors
Rest tremor		18						18 PD				x	accelerometer	Motion Capture Sensors - Accelerometers, Gyroscopes and IMUs	Participants use accelerometer during activities that elicit tremor	Evaluate amplitude and constancy of rest tremor using accelerometers	Consumer smartwatch accelerometer		yes	2021	Sigcha, Luis; Pavón, Ignacio; Costa, Nélson; Costa, Susana; Gago, Miguel; Arezes, Pedro; López, Juan Manuel; De Arcas, Guillermo	Automatic Resting Tremor Assessment in Parkinson’s Disease Using Smartwatches and Multitask Convolutional Neural Networks
Task specific tremor		16	15					16 PD 15 HS						Tasks and Tools - Digitized Drawing	Participants performed AS in iPad and Wacom tablet	Compare AS using iPad and Wacom tablets	iPad		yes	2017	Sisti, Jonathan A.; Christophe, Brandon; Seville, Audrey Rakovich; Garton, Andrew L.A.; Gupta, Vivek P.; Bandin, Alexander J.; Yu, Qiping; Pullman, Seth L.	Computerized spiral analysis using the iPad
Rest postural tremor		25						25 PD				x	accelerometer	Motion Capture Sensors - Accelerometers, Gyroscopes and IMUs	Participants use accelerometer during postural and rest tremor tasks as well as 24h ambulatory monitoring	Quantify tremor and posture continuously in PD	-			2006	Smeja, M.; Foerster, F.; Fuchs, G.; Emmans, D.; Hornig, A.; Fahrenberg, J.	24-h Assessment of Tremor Activity and Posture in Parkinson's Disease by Multi-Channel Accelerometry
Rest, postural, intention tremor		28	26					28 PD 26 HS				x	accelerometer	Motion Capture Sensors - Accelerometers, Gyroscopes and IMUs	Participants use sensors at the index fingers while performing UPDRS	Translate UPDRS to an objective scoring using accelerometers	Acc: MMA8452Q, Freescale Semiconductor		yes	2022	Smid, Annemarie; Elting, Jan Willem J.; Van Dijk, J. Marc C.; Otten, Bert; Oterdoom, D. L. Marinus; Tamasi, Katalin; Heida, Tjitske; Van Laar, Teus; Drost, Gea	Intraoperative Quantification of MDS-UPDRS Tremor Measurements Using 3D Accelerometry: A Pilot Study
AT rest position			25		50	x		50 AT 25 HS					eeg	Phyisiological sensors - EEG	Participants stay relaxed for 20 minutes during TMS while EEG is measured at the same time	Measure improvement of TMS on cerebello-frontal connectivity and SARA	EEG amplifier Yunshen Ltd, 2 electrodes cap Greentek Ltd			2020	Song, Penghui and Li, Siran and Wang, Suobin and Wei, Hua and Lin, Hua and Wang, Yuping	Repetitive transcranial magnetic stimulation of the cerebellum improves ataxia and cerebello-fronto plasticity in multiple system atrophy: a randomized, double-blind, sham-controlled and TMS-EEG study
PD symptoms	19	27						27 PD 19 ET						Phyisiological sensors - EMG	Participants perform UPDRS during EMG measurements	Correlate EMG readings with clinical parameters for tremor quantification	OMNIlog; CSM, Germany		yes	1997	Spieker, Sybille; Ströle, Verena; Sailer, Alexandra; Boose, Anders; Dichgans, Johannes	Validity of long-term electromyography in the quantification of tremor
Task specific tremor		9	40					9 PD 40 HS						Tasks and Tools - Digitized Drawing	Participants draw 20 AS on tablet	Detect changes not detectable by UPDRS using digitised AS	Intuos 2, Wacom Inc			2010	Stanley, Kaili and Hagenah, Johann and Brüggemann, Norbert and Reetz, Kathrin and Severt, Lawrence and Klein, Christine and Yu, Qiping and Derby, Carol and Pullman, Seth and Saunders-Pullman, Rachel	Digitized spiral analysis is a promising early motor marker for Parkinson Disease
Rest tremor		1	1					1 PD 1 HS					electromagnetic	Motion Capture Sensors - Accelerometers, Gyroscopes and IMUs	Participants use sensory glove in rest position	Evaluate the use of 3D sensor glove to detect tremor	3D electromagnetic tracking system	yes		2001	Su, Y. (56329630900); Geng, D. (7005144161); Allen, C.R. (7402266889); Burn, D. (26034521700); Bell, G.D. (7402206197); Rowland, R. (14026153200)	Three-dimensional motion system ("data-gloves"): Application for Parkinson's disease and essential tremor
PD symptoms		30						30 PD	no		x	x	accelerometer gyroscope	Motion Capture Sensors - Accelerometers, Gyroscopes and IMUs	Participants use IMU on wrist while performing activities that elicit tremor	Evaluate the use of convolutional neural networks to distinguis rest, postural, and kinetic tremors	IMU MPU9250	yes		2021	Sun, Minglong (57212486624); Watson, Amanda (57191158599); Blackwell, Gina (56480258800); Jung, Woosub (57205368470); Wang, Shuangquan (57223719843); Koltermann, Kenneth (57215926799); Helm, Noah (57490076500); Zhou, Gang (35226875600); Cloud, Leslie (6508098972); Pretzer-Aboff, Ingrid (14036144700)	TremorSense: Tremor Detection for Parkinson's Disease Using Convolutional Neural Network
Rest, intention tremor	20	32						32 PD 20 ET			x		gyroscope	Motion Capture Sensors - Accelerometers, Gyroscopes and IMUs	Participants use gyroscope on index finger during activities that elicit tremor	Use support vector machine (SVM) to differentiate between PD and ET using gyroscope	-		yes	2016	Surangsrirat, Decho; Thanawattano, Chusak; Pongthornseri, Ronachai; Dumnin, Songphon; Anan, Chanawat; Bhidayasiri, Roongroj	Support vector machine classification of Parkinson's disease and essential tremor subjects based on temporal fluctuation
Rest, postural, simple kinetic tremor		1	9					1 PD 9 HS				x	accelerometer	Motion Capture Sensors - Accelerometers, Gyroscopes and IMUs	Participants play different Wii games that elicit tremor	Evaluate the use of Wii remote accelerometers to assess tremor	Nintento Wii remote acc: ADXL 330		yes	2012	Synnott, Jonathan; Liming Chen; Nugent, C. D.; Moore, G.	WiiPD—Objective Home Assessment of Parkinson's Disease Using the Nintendo Wii Remote
Task specific tremor		64						64 PD						Tasks and Tools - Digitized Drawing	Participants trace a given template of a circle on a digitised tablet	Obtain tremor scoring equivalent to score trained by clinicians	Untuous 2, XD-0608 Wacom		yes	2019	Szumilas, Mateusz; Lewenstein, Krzysztof; Ślubowska, Elżbieta; Szlufik, Stanisław; Koziorowski, Dariusz	A Multimodal Approach to the Quantification of Kinetic Tremor in Parkinson’s Disease
Intention tremor	9	30	11					9 ET 30 PD 11 HS	no		x	x	accelerometer gyroscope	Motion Capture Sensors - Accelerometers, Gyroscopes and IMUs	Participants grab the IMU and perform pointing movements with a laser	Quantify tremor before and after treatment	Acc: LIS3LO6AL Gyr: XV-8100CV	yes		2012	Teskey, Wesley J. E. (9132561500); Elhabiby, Mohamed (34869463200); El-Sheimy, Naser (6701545030)	Inertial sensing to determine movement disorder motion present before and after treatment
Postural Simple Kinetic Task specific tremor				10		x	5	5 MS 10 HS				x	accelerometer	Motion Capture Sensors - Accelerometers, Gyroscopes and IMUs	Subjects use a wrist-worn accelerometer while performing select FTMTRS and ARAT tasks	Detect MS tremor using FFT analysis	Accelerometer AX3 - Axivity		yes	2021	Teufl, Stefan and Preston, Jenny and van Wijck, Frederike and Stansfield, Ben	Quantifying upper limb tremor in people with multiple sclerosis using Fast Fourier Transform based analysis of wrist accelerometer signals
Rest, postural, intention tremor	22	35						35 PD 22 ET	no		x	x	accelerometer gyroscope	Motion Capture Sensors - Accelerometers, Gyroscopes and IMUs	Participants use IMU on index finger while performing activities that elicit tremor	Identify and differentiate tremor in ET and PD	-		yes	2015	Thanawattano, C.; Anan, C.; Pongthornseri, R.; Dumnin, S.; Bhidayasiri, R.	Temporal fluctuation analysis of tremor signal in Parkinson's disease and Essential tremor subjects
Rest postural tremor		30						30 PD				x	accelerometer	Motion Capture Sensors - Accelerometers, Gyroscopes and IMUs	Participants use accelerometers for 24h during daily life. Readings are compared to rest and postural tremor measurements	Examine constant monitoring of PD symptoms with accelerometers	Vitaport-2			2004	Thielgen, T; Foerster, F; Fuchs, G; Hornig, A; Fahrenberg, Jochen	Tremor in Parkinson's disease: 24-hr monitoring with calibrated accelerometry
Rest				21				21 Reflex Sympathetic Dystrophy				x	accelerometer	Motion Capture Sensors - Accelerometers, Gyroscopes and IMUs - Phyisiological sensors - EMG	Record movement with sEMG and accelerometer when subjects sit with arms supported and hands outstretched	Find best signal processing method to detect tremors	-			1996	Timmer, J. and Lauk, M. and Deuschl, G.	Quantitative analysis of tremor time series
Task specific tremor		29	29					29 PD 29 HS						Tasks and Tools - Manipulanda	Participants trace an AS on a sheet of paper using the smart ink pen	AS analysis using smart pen with an embedded load cell and tri-axial accelerometer and gyroscope	Smart Ink Pen \cite{smartink2021}		yes	2023	Toffoli, Simone; Lunardini, Francesca; Parati, Monica; Gallotta, Matteo; De Maria, Beatrice; Longoni, Luca; Dell'Anna, Maria Elisabetta; Ferrante, Simona	Spiral drawing analysis with a smart ink pen to identify Parkinson's disease fine motor deficits
Intention tremor			14	44		x		44 CA 14 HS	yes		x	x	accelerometer gyroscope	Motion Capture Sensors - Accelerometers, Gyroscopes and IMUs	Participants use IMU and Kinect during a finger chase task and a FT task	Automatically evaluate motor impairment in CA	Kinect v2	yes		2019	Tran, Ha (57200622197); Pathirana, Pubudu N. (35587472100); Horne, Malcolm (35502711100); Power, Laura (57201135034); Szmulewicz, David J (36344189400)	Automated Evaluation of Upper Limb Motor Impairment of Patient with Cerebellar Ataxia
Intention tremor			2		7	x		7 AT 2 HS	yes madwick				accelerometer gyroscope	Motion Capture Sensors - Accelerometers, Gyroscopes and IMUs	Participants perform ballistic tracking task using IMU	Distinguish between AT and HS using motion capture	Kinect and IMU: MPU9250		yes	2020	Tran, Ha; Nguyen, Khoa D.; Pathirana, Pubudu N.; Horne, Malcolm; Power, Laura; Szmulewicz, David J.	Multimodal Data Acquisition for the Assessment of Cerebellar Ataxia via Ballistic Tracking
Rest postural tremor		11						11 PD	no reported		x	x	accelerometer gyroscope	Motion Capture Sensors - Accelerometers, Gyroscopes and IMUs	Participants perform ADLs and activities that elicit tremor while using the system	Estimate tremor and other PD symptoms using PD_manager	PD-Manager including accelerometer and gyroscope			2017	Tsiouris, Kostas M.; Gatsios, Dimitrios; Rigas, George; Miljkovic, Dragana; Koroušić Seljak, Barbara; Bohanec, Marko; Arredondo, Maria T.; Antonini, Angelo; Konitsiotis, Spyros; Koutsouris, Dimitrios D.; Fotiadis, Dimitrios I.	PD_Manager: an mHealth platform for Parkinson's disease patient management
Rest, Postural Tremor		44						44 PD	no		x	x	accelerometer gyroscope	Motion Capture Sensors - Accelerometers, Gyroscopes and IMUs	Previous datasets are tested and in addition participants perform a wearability system test	Evaluate PERFORM system to monitor motor signals in PD	PERFORM System, ALA-6g accelerometer, AGYRO gyroscope/accelerometer	Yes	Yes	2014	Tzallas, Alexandros T.; Tsipouras, Markos G.; Rigas, Georgios; Tsalikakis, Dimitrios G.; Karvounis, Evaggelos C.; Chondrogiorgi, Maria; Psomadellis, Fotis; Cancela, Jorge; Pastorino, Matteo; Waldmeyer, María Teresa Arredondo; Konitsiotis, Spiros; Fotiadis, Dimitrios I.	PERFORM: A System for Monitoring, Assessment and Management of Patients with Parkinson’s Disease
Rest, Postural Tremor	10	10						10 ET 10 PD				x	accelerometer	Motion Capture Sensors - Accelerometers, Gyroscopes and IMUs	Participants use a smarwatch/smartphone and a laboratory accelerometer while they perform activities that elicit tremor	Compare performance of consumer product and laboratory-grade accelerometers	Different smartwatches/smartphones and Biometrics ACL300 3-ax accelerometer		yes	2020	van Brummelen, Emilie M. J. and Ziagkos, Dimitrios and de Boon, Wadim M. I. and Hart, Ellen P. and Doll, Robert J. and Huttunen, Teppo and Kolehmainen, Petteri and Groeneveld, Geert Jan	Quantification of tremor using consumer product accelerometry is feasible in patients with essential tremor and Parkinson’s disease: a comparative study
PD symptoms		4						4 PD	no		x	x	accelerometer gyroscope	Motion Capture Sensors - Electromagnetic Tracking and Force Transducters	Participants used powerglove system while performing activities that elicit tremor	Quantify PD symptoms using IMUs and force sensors	Acc, Gyr: LSM330DLC; Force: ATI mini45	yes	yes	2017	van den Noort, Josien C. (26644544500); Verhagen, Rens (55641541200); van Dijk, Kees J. (56727844000); Veltink, Peter H. (7006060993); Vos, Michelle C. P. M. (57195060169); de Bie, Rob M. A. (7003913347); Bour, Lo J. (7004185690); Heida, Ciska T. (6602299471)	Quantification of Hand Motor Symptoms in Parkinson’s Disease: A Proof-of-Principle Study Using Inertial and Force Sensors
Activities of daily living	1	4	10	3				4 PD 1 ET 10 HS 3 other				x	accelerometer	Motion Capture Sensors - Accelerometers, Gyroscopes and IMUs	Participants use wrist-worn accelerometer in daily life for 24 hours	Monito tremor before and after thalamotomy	Acc: ENDEVCO Picochip		yes	1993	Van Someren, E.J.W.; Van Gool, W.A.; Vonk, B.F.M.; Mirmiran, M.; Speelman, J.D.; Bosch, D.A.; Swaab, D.F.	Ambulatory monitoring of tremor and other movements before and after thalamotomy: A new quantitative technique
PD upper limb impairment								-				x	accelerometer	Motion Capture Sensors - Accelerometers, Gyroscopes and IMUs	Participants use accelerometer on the wrist while performing UPDRS	Validate the use of accelerometers to assess tremors in PD	ENDEVCO Picochip		yes	1998	Van Someren, E.J.W.; Vonk, B.F.M.; Thijssen, W.A.; Speelman, J.D.; Schuurman, P.R.; Mirmiran, M.; Swaab, D.F.	A new actigraph for long-term registration of the duration and intensity of tremor and movement
Postural, Rest, Simple Kinetic		260	89	101		x		260 PD 89 HS 101 DD				x	accelerometer	Motion Capture Sensors - Accelerometers, Gyroscopes and IMUs	Participants use two smartwatches in each arm and perform tasks that elicit different types of tremor	Validate accelerometer and gyroscope sensors in smartwatch to predict PD vs HS and vs DD	Apple Smartwatch Series 3 and 4		yes	2021	Varghese, Julian and Alen, Catharina Marie van and Fujarski, Michael and Schlake, Georg Stefan and Sucker, Julitta and Warnecke, Tobias and Thomas, Christine	Sensor Validation and Diagnostic Potential of Smartwatches in Movement Disorders
AT symptoms in force exertion			10 HS		12	x		12 AT 10 HS					eeg	Phyisiological sensors - EEG	Measured force of participants in holding a key is correlated with ERC	ERC analysis. Findings suggest cerebellum is less active in fine coordination than in motor planning compared to the motor cortex.	Nihon-Kohden 4421			1999	Verleger, R. and Wascher, Edmund and Wauschkuhn, Bernd and Jas´kowski, Piotr and Allouni, Baschar and Trillenberg, Peter and Wessel, Karl	Consequences of altered cerebellar input for the cortical regulation of motor coordination, as reflected in EEG potentials
Rest	7	14						7 ET 14 PD						Phyisiological sensors - EMG	Record sEMG with arm flexed at 90 deg, with full gravity support	Evaluate microEMG capabilities to detect rest tremor and differentiate between ET and PD tremor	Myoware and AVR microcontroller with an app interface		yes	2021	Vescio, Basilio and Nisticò, Rita and Augimeri, Antonio and Quattrone, Andrea and Crasà, Marianna and Quattrone, Aldo	Development and Validation of a New Wearable Mobile Device for the Automated Detection of Resting Tremor in Parkinson’s Disease and Essential Tremor
Rest tremor		1						1 PD						Phyisiological sensors - EMG	Participants use EMG over several episodes of transient resting tremor	Analyze tremor changes during intermittent resting tremor	EMG H27P, Kendall-LTP, USA			2005	Wang, Shou-Yan and Aziz, Tipu Z. and Stein, John F. and Liu, Xuguang	Time–frequency analysis of transient neuromuscular events: dynamic changes in activity of the subthalamic nucleus and forearm muscles related to the intermittent resting tremor
Task-specific kinetic tremor	50		40					50 ET 40 HS						Tasks and Tools - Digitized Drawing	CNN applied to hand-drawn Archimedes Spirals without template	Automatic ET classification and feature extraction				2023	Wang, Yanwen and Yang, Jiayu and Cai, Miao and Liu, Xiaoli and Lu, Kang and Lou, Yue and Li, Zhu	Application of optimized convolutional neural networks for early aided diagnosis of essential tremor: Automatic handwriting recognition and feature analysis
Intention tremor						x	24	24 MS	yes from sensor Kalman Filter	x	x	x	accelerometer gyroscope magnetometer (maybe)	Motion Capture Sensors - Accelerometers, Gyroscopes and IMUs	Participants record FTN using IMU along their upper limbs	Correlate readings with FTMTRS	IMU - Xbus Kit and MTw Kit, Xsens Technologies		yes	2019	Western, David G. and Neild, Simon A. and Jones, Rosemary and Davies-Smith, Angela	Personalised profiling to identify clinically relevant changes in tremor due to multiple sclerosis
Rest, Postural	14	15						14 ET 15 PD				x	accelerometer	Motion Capture Sensors - Accelerometers, Gyroscopes and IMUs	Participants rest and outstretched their hands for 60s with a smartwatch and an analog accelerometer	Evaluate the effectiveness of accelerometers in smartwatches vs traditional accelerometers	ENTRAN EGAS accelerometer and WIMM One Smartwatch		yes	2014	Wile, Daryl J. and Ranawaya, Ranjit and Kiss, Zelma H. T.	Smart watch accelerometry for analysis and diagnosis of tremor
PD symptoms		96	42					96 PD 42 HS						Tasks and Tools - Other Task/Tool based tests	Participants use a digitography device to perform FT	Quantify FT to measure motor impairment in PD and correlate to UPDRS	Digitography Device		yes	2022	Wilkins, Kevin B.; Petrucci, Matthew N.; Kehnemouyi, Yasmine; Velisar, Anca; Han, Katie; Orthlieb, Gerrit; Trager, Megan H.; O’Day, Johanna J.; Aditham, Sudeep; Bronte-Stewart, Helen	Quantitative Digitography Measures Motor Symptoms and Disease Progression in Parkinson’s Disease
Rest, postural tremor	5	9		1				9 PD 5 ET 1 Other				x	accelerometer	Motion Capture Sensors - Camera based	Participants use accelerometer on hand and videos are recorded during activities that elicit tremor	Compare computer vision techniques with accelerometer for tremor detection	Video: Smartphone, Acc: Natus Neurology Tremor Sensor			2020	Williams, S	Accuracy of Smartphone Video for Contactless Measurement of Hand Tremor Frequency
Intention tremor	40		20					40 ET 20 HS					cb eeg	Cerebellar Phyisiological sensors - EEG	cerebellar EEG is measured while participants perform a similar activity to FTN	Correlate excessive cerebellar oscillations in ET with tremor severity. Finding sugests that severity is related only with familial ET in contrast with sporadic ET	Cervello 32, Blackrock Microsystem Inc			2022	Wong, Shi-Bing; Wang, Yi-Mei; Lin, Chih-Chun; Geng, Scott Kun; Vanegas-Arroyave, Nora; Pullman, Seth L.; Kuo, Sheng-Han; Pan, Ming-Kai	Cerebellar Oscillations in Familial and Sporadic Essential Tremor
Postural tremor								14 PD 18 ET				x	accelerometer	Motion Capture Sensors - Accelerometers, Gyroscopes and IMUs	Participants holds phone in the hand while performing activities that elicit tremor	Discriminate between postural tremor in PD and ET using smartphone	HTC Desire, acc: BMA150	yes		2014	Woods, Alan Michael; Nowostawski, Mariusz; Franz, Elizabeth A.; Purvis, Martin	Parkinson’s disease and essential tremor classification on mobile device
Rest tremor		20						20 PD				x	accelerometer	Motion Capture Sensors - Accelerometers, Gyroscopes and IMUs	Participants use accelerometer on wrist while performing activities that elicit tremor	Detect and quantify rest tremor in PD	-	yes		2021	Yuan, Han (57221599155); Liu, Sen (57315146400); Liu, Jiali (57202784887); Lin, Hai (57202774404); Yang, Cuiwei (15066370000); Cai, Xiaodong (57189294013); Zeng, Lepeng (57314725700); Li, Siman (57314725800)	Detection and Quantification of Resting Tremor in Parkinson's Disease Using Long-Term Acceleration Data
Rest, Postural Tremor	16	14						16 ET 14 PD					accelerometer gyroscope magnetometer	Tasks and Tools - Manipulanda	Participants used the TREM Pen in two different settings: firstly, by holding it, and secondly, by attaching it to their hand during activities that trigger tremors.	Capability of TREM to quantify tremor and its correlation with UPDRS and TETRAS	TREM - Tremitas GmbH	yes	yes	2020	Zajki-Zechmeister, Tibor; Kögl, Mariella; Kalsberger, Kerstin; Franthal, Sebastian; Homayoon, Nina; Katschnig-Winter, Petra; Wenzel, Karoline; Zajki-Zechmeister, László; Schwingenschuh, Petra	Quantification of tremor severity with a mobile tremor pen
Simple kinetic tremor	11	12		6				11 ET 12 PD 6 other				x	accelerometer	Motion Capture Sensors - Accelerometers, Gyroscopes and IMUs - Phyisiological sensors - EMG	Participants use accelometer and EMG during FT	Differentiate psychogenic tremor from ET and PD	Kistler Instrument Corp			2003	Zeuner, K. E. and Shoge, R. O. and Goldstein, S. R. and Dambrosia, J. M. and Hallett, M.	Accelerometry to distinguish psychogenic from essential or parkinsonian tremor
Task specific tremor		31	31					31 PD 31 HS						Tasks and Tools - Digitized Drawing	Participants write letters and draw an archimedes spiral	Determine which features are better to distinguish PD and HS in Archimedes Spiral drawings	Wacom A3 digital tablet			2018	Zham, Poonam and Arjunan, Sridhar P. and Raghav, Sanjay and Kumar, Dinesh K	Efficacy of Guided Spiral Drawing in the Classification of Parkinson’s Disease
Simple kinetic tremor		152	17					152 PD 17 HS						Tasks and Tools - Other Task/Tool based tests	Participants perform FT and other motor tasks in smartphone	Develop an objective measure for PD	HopkinsPD			2018	Zhan, Andong; Mohan, Srihari; Tarolli, Christopher; Schneider, Ruth B.; Adams, Jamie L.; Sharma, Saloni; Elson, Molly J.; Spear, Kelsey L.; Glidden, Alistair M.; Little, Max A.; Terzis, Andreas; Dorsey, E. Ray; Saria, Suchi	Using Smartphones and Machine Learning to Quantify Parkinson Disease Severity: The Mobile Parkinson Disease Score
PD symptoms		6						6 PD				x	accelerometer	Motion Capture Sensors - Accelerometers, Gyroscopes and IMUs	Participants use accelerometer on wrist while performing ADLs	Automatically detect tremor in PD using accelerometers	-	yes		2019	Zhang, Ada (56335739600); San-Segundo, Ruben (8333266700); Panev, Stanislav (35318425400); Tabor, Griffin (57207934909); Stebbins, Katelyn (57207931210); Whitford, Andrew (57207939722); De La Torre, Fernando (7005596125); Hodgins, Jessica (7003923214)	Automated tremor detection in Parkinson's disease using accelerometer signals
Rest, Postural Tremor	24	26						24 ET 26 PD					accelerometer	motion capture, Phyisiological sensors - EMG	Participants use acceleormeter on middle finger and EMG sensors along the forearm during rest and stretch activities	Evaluate which arm position is better to quantify tremor	EMG and accelerometer: Biometrics Datalog			2018	Zhang, Bin; Huang, Feifei; Liu, Jun; Zhang, Dingguo	A Novel Posture for Better Differentiation Between Parkinson's Tremor and Essential Tremor
Rest, Postural, Simple Kinetic, Intention, Task-specific	8							8 ET				x	accelerometer	Motion Capture Sensors - Accelerometers, Gyroscopes and IMUs	Participants perform the tasks of FTMTRS while using smartwatch	Evaluate feasibility of continuous monitoring of tremor and correlation with FTMTRS scores	Pebble smartwatch with triaxis accelerometer		yes	2017	Zheng, Xiaochen and Vieira Campos, Alba and Ordieres-Meré, Joaquín and Balseiro, Jose and Labrador Marcos, Sergio and Aladro, Yolanda	Continuous Monitoring of Essential Tremor Using a Portable System Based on Smartwatch
Postural, simple kinetic, task specific tremor	20							20 ET				x	accelerometer	Motion Capture Sensors - Accelerometers, Gyroscopes and IMUs	Participants use smartwatch during activities that elicit tremor	Automaticaly detect ET severity using deep learning and smartwatches	Acc: Pebble smartwatch		yes	2019	Zheng, Xiaochen; Vieira, Alba; Marcos, Sergio Labrador; Aladro, Yolanda; Ordieres-Meré, Joaquín	Activity-aware essential tremor evaluation using deep learning method based on acceleration data
Rest tremor		18						18 PD	yes	x	x	x	accelerometer gyroscope magnetometer	Motion Capture Sensors - Accelerometers, Gyroscopes and IMUs	Participants perform activities that elicit tremor while using sensors	Characterize finger and wrist tremor in both the time and frequency domains and propose a tremor estimation algorithm	IMU: STEVAL-MKI108V2, STMicroelectronics	yes	yes	2018	Zhou, Y.; Jenkins, M. E.; Naish, M. D.; Trejos, A. L.	Characterization of Parkinsonian Hand Tremor and Validation of a High-Order Tremor Estimator
Rest postural intention tremor		6	7					6 PD 7 HS	yes		x	x	accelerometer gyroscope	Motion Capture Sensors - Accelerometers, Gyroscopes and IMUs	Participants perform UPDRS-III while using sensors	Examine motor assessment in comparison with UPDRS	MT9 inertial sensors, Xsens Tech.	yes		2010	Zwartjes, Daphne G. M.; Heida, Tjitske; van Vugt, Jeroen P. P.; Geelen, Jan A. G.; Veltink, Peter H.	Ambulatory Monitoring of Activities and Motor Symptoms in Parkinson's Disease
