# Supplementary material for: Upper limb intention tremor assessment: opportunities and challenges in wearable technology
Source: J Neuroeng Rehabil. 2024 Jan 13;21:8. doi: 10.1186/s12984-023-01302-9 (PMC10787996; doi:10.1186/s12984-023-01302-9)
Supplement: Supplementary file 5 — Additional file 5. Database search strings. This text document contains the search strings used in PubMed and Scopus for data retrieval. [file 12984_2023_1302_MOESM5_ESM.txt]

PubMed:
(tremor[Title/Abstract]) AND
((assessment[Title/Abstract]) OR (measurement[Title/Abstract]) OR (evaluation[Title/Abstract]) OR (detection[Title/Abstract]) OR (quantification[Title/Abstract]) OR
(monitoring[Title/Abstract]) OR (correlation[Title/Abstract]) OR (estimation[Title/Abstract]) OR (discrimination[Title/Abstract]) OR (analysis[Title/Abstract]) OR
(differentiation[Title/Abstract]) OR (classification[Title/Abstract])) AND ((technology[Title/Abstract]) OR (sensor[Title/Abstract]) OR (device[Title/Abstract]) OR
(quantification[Title/Abstract]))


Scopus:
(TITLE-ABS(tremor)) AND (TITLE-ABS(assessment) OR TITLE-ABS(measurement) OR TITLE-ABS(evaluation) OR TITLE-ABS(quantification) OR TITLE-ABS(monitoring) OR TITLE-ABS(correlation) OR TITLE-ABS(estimation) OR TITLE-ABS(discrimination) OR TITLE-ABS(analysis) OR TITLE-ABS(differentiation) OR TITLE-ABS (classification)) AND (TITLE-ABS(technology) OR TITLE-ABS(sensor) OR TITLE-ABS(device) OR TITLE-ABS(quantification)) 
